# Supplementary material for: 5-Methyl-3-[1-(2-pyridylmeth­yl)-1H-benzimidazol-2-ylmeth­yl]isoxazole
Source: Acta Crystallogr Sect E Struct Rep Online. 2009 Oct 10;65(Pt 11):o2714–5. doi: 10.1107/S1600536809040100 (PMC2971225; doi:10.1107/S1600536809040100)
Supplement: Supplementary file 1 [file e-65-o2714-sup1.cif]

##############################################################################
###                                                                        ###
###        Electronic paper (Acta Crystallographica Section E)             ###
###                                                                        ###
##############################################################################
#                                                                            #
# This CIF contains the data in a paper accepted for publication in Acta     #
# Crystallographica Section E. It conforms to the requirements of Notes      #
# for Authors for Section E, and has been peer reviewed under the auspices   #
# of the IUCr Commission on Journals.                                        #
#                                                                            #
# Full details of the Crystallographic Information File format               #
# are given in the paper "The Crystallographic Information File (CIF):       #
# a New Standard Archive File for Crystallography" by S. R. Hall, F. H.      #
# Allen and I. D. Brown [Acta Cryst. (1991), A47, 655-685].                  #
#                                                                            #
# The current version of the core CIF dictionary is obtainable from          #
# ftp://ftp.iucr.org/pub/cif_core.dic. The current version number is 2.4.    #
#                                                                            #
# Software is freely available for graphical display of the structure(s) in  #
# this CIF.  For information consult the CIF home page http://www.iucr.org/  #
# cif/home.html                                                              #
#                                                                            #
# This file may be used for bona fide research purposes within the           #
# scientific community so long as proper attribution is given to the journal # 
# article from which it was obtained.                                        #
#                                                                            #
##############################################################################
                                             
data_I
_audit_creation_method     SHELXL-97
_chemical_name_systematic
;
5-Methyl-3-[1-(2-pyridylmethyl)-1<i>H</i>-benzimidazol-2-ylmethyl]isoxazole
;
_chemical_name_common     ?
_chemical_formula_moiety     'C18 H16 N4 O'
_chemical_formula_sum     'C18 H16 N4 O'
_chemical_formula_iupac     'C18 H16 N4 O'
_chemical_formula_weight     304.35
_chemical_melting_point     ?
_symmetry_cell_setting     monoclinic
_symmetry_space_group_name_H-M     'P 21/n'
_symmetry_space_group_name_Hall     '-P 2yn'
loop_
    _symmetry_equiv_pos_as_xyz
    'x, y, z'
    '-x+1/2, y+1/2, -z+1/2'
    '-x, -y, -z'
    'x-1/2, -y-1/2, z-1/2'
_cell_length_a     11.0761(2)
_cell_length_b     8.65350(10)
_cell_length_c     16.5920(3)
_cell_angle_alpha     90.0
_cell_angle_beta     103.1360(10)
_cell_angle_gamma     90.0
_cell_volume     1548.68(4)
_cell_formula_units_Z     4
_cell_measurement_reflns_used     3567
_cell_measurement_theta_min     2.52
_cell_measurement_theta_max     27.52
_cell_measurement_temperature     298(2)
_exptl_crystal_description     block
_exptl_crystal_colour     white
_exptl_crystal_size_max     0.28
_exptl_crystal_size_mid     0.16
_exptl_crystal_size_min     0.06
_exptl_crystal_density_diffrn     1.305
_exptl_crystal_density_meas     ?
_exptl_crystal_density_method     'not measured'
_exptl_crystal_F_000     640
_exptl_absorpt_coefficient_mu     0.085
_exptl_absorpt_correction_type     none
_exptl_absorpt_process_details     ?
_exptl_absorpt_correction_T_min     ?
_exptl_absorpt_correction_T_max     ?
_exptl_special_details
;
;
_diffrn_ambient_temperature     298(2)
_diffrn_radiation_type     MoK\a
_diffrn_radiation_wavelength     0.71073
_diffrn_radiation_source     'fine-focus sealed tube'
_diffrn_radiation_monochromator     graphite
_diffrn_measurement_device_type     'Bruker X8 APEX Diffractometer'
_diffrn_measurement_method     '\f and \w'
_diffrn_detector_area_resol_mean     ?
_diffrn_reflns_number     29777
_diffrn_reflns_av_R_equivalents     0.0470
_diffrn_reflns_av_sigmaI/netI     0.0287
_diffrn_reflns_theta_min     2.52
_diffrn_reflns_theta_max     27.52
_diffrn_reflns_theta_full     27.52
_diffrn_measured_fraction_theta_max     0.999
_diffrn_measured_fraction_theta_full     0.999
_diffrn_reflns_limit_h_min     -14
_diffrn_reflns_limit_h_max     14
_diffrn_reflns_limit_k_min     -11
_diffrn_reflns_limit_k_max     11
_diffrn_reflns_limit_l_min     -21
_diffrn_reflns_limit_l_max     17
_diffrn_standards_number     0
_diffrn_standards_interval_count     .
_diffrn_standards_interval_time     .
_diffrn_standards_decay_%     ?
_refine_special_details
;
Refinement of <i>F</i>^2^ against ALL reflections. The weighted <i>R</i>-factor
<i>wR</i> and goodness of fit <i>S</i> are based on <i>F</i>^2^, conventional
<i>R</i>-factors <i>R</i> are based on <i>F</i>, with <i>F</i> set to zero for
negative <i>F</i>^2^. The threshold expression of <i>F</i>^2^ >
\s(<i>F</i>^2^) is used only for calculating <i>R</i>-factors(gt) <i>etc</i>.
and is not relevant to the choice of reflections for refinement.
<i>R</i>-factors based on <i>F</i>^2^ are statistically about twice as large
as those based on <i>F</i>, and <i>R</i>- factors based on ALL data will be
even larger.
;
_reflns_number_total     3567
_reflns_number_gt     2460
_reflns_threshold_expression     I>2\s(I)
_refine_ls_structure_factor_coef     Fsqd
_refine_ls_matrix_type     full
_refine_ls_R_factor_all     0.0678
_refine_ls_R_factor_gt     0.0396
_refine_ls_wR_factor_gt     0.0913
_refine_ls_wR_factor_ref     0.1048
_refine_ls_goodness_of_fit_ref     1.009
_refine_ls_restrained_S_all     1.009
_refine_ls_number_reflns     3567
_refine_ls_number_parameters     214
_refine_ls_number_restraints     0
_refine_ls_hydrogen_treatment     constr
_refine_ls_weighting_scheme     calc
_refine_ls_weighting_details
         'calc w=1/[\s^2^(Fo^2^)+(0.0445P)^2^+0.2578P] where P=(Fo^2^+2Fc^2^)/3'
_atom_sites_solution_hydrogens     geom
_atom_sites_solution_primary     direct
_atom_sites_solution_secondary     difmap
_refine_ls_shift/su_max     0.000
_refine_ls_shift/su_mean     0.000
_refine_diff_density_max     0.153
_refine_diff_density_min     -0.137
_refine_ls_extinction_method     'SHELXL97 (Sheldrick, 2008)'
_refine_ls_extinction_coef     0.0099(13)
_refine_ls_extinction_expression
                                  'Fc^*^=kFc[1+0.001xFc^2^\l^3^/sin(2\q)]^-1/4^'
loop_
    _atom_type_symbol
    _atom_type_description
    _atom_type_scat_dispersion_real
    _atom_type_scat_dispersion_imag
    _atom_type_scat_source
    'C' 'C' 0.0033 0.0016
                         'International Tables Vol C Tables 4.2.6.8 and 6.1.1.4'
    'H' 'H' 0.0000 0.0000
                         'International Tables Vol C Tables 4.2.6.8 and 6.1.1.4'
    'N' 'N' 0.0061 0.0033
                         'International Tables Vol C Tables 4.2.6.8 and 6.1.1.4'
    'O' 'O' 0.0106 0.0060
                         'International Tables Vol C Tables 4.2.6.8 and 6.1.1.4'
_computing_data_collection     'APEX2 (Bruker, 2005)'
_computing_cell_refinement     'SAINT (Bruker, 2005)'
_computing_data_reduction     'SAINT (Bruker, 2005)'
_computing_structure_solution     'SHELXS97 (Sheldrick, 2008)'
_computing_structure_refinement     'SHELXL97 (Sheldrick, 2008)'
_computing_molecular_graphics
                  'ORTEP-3 for Windows (Farrugia, 1997) and PLATON (Spek, 2009)'
_computing_publication_material     'WinGX (Farrugia, 1999)'
loop_
    _atom_site_type_symbol
    _atom_site_label
    _atom_site_fract_x
    _atom_site_fract_y
    _atom_site_fract_z
    _atom_site_U_iso_or_equiv
    _atom_site_adp_type
    _atom_site_calc_flag
    _atom_site_refinement_flags
    _atom_site_occupancy
    _atom_site_disorder_assembly
    _atom_site_disorder_group
    O O1 0.35108(10) -0.03671(13) 0.02360(6) 0.0584(3) Uani d . 1 . .
    N N1 0.28238(12) 0.07631(17) 0.05503(8) 0.0587(4) Uani d . 1 . .
    N N2 0.14275(11) 0.00694(14) 0.28340(7) 0.0462(3) Uani d . 1 . .
    N N3 0.02122(11) 0.07134(13) 0.16088(7) 0.0421(3) Uani d . 1 . .
    N N4 -0.03858(11) 0.38647(14) 0.14258(7) 0.0472(3) Uani d . 1 . .
    C C1 0.41164(13) -0.12534(17) 0.08719(9) 0.0461(4) Uani d . 1 . .
    C C2 0.38459(14) -0.07581(17) 0.15741(9) 0.0467(4) Uani d . 1 . .
    H H2 0.4130 -0.1163 0.2102 0.056 Uiso calc R 1 . .
    C C3 0.30411(13) 0.05044(16) 0.13448(9) 0.0438(3) Uani d . 1 . .
    C C4 0.24511(14) 0.15139(17) 0.18861(9) 0.0519(4) Uani d . 1 . .
    H H4B 0.3067 0.1774 0.2384 0.061(5) Uiso calc R 1 . .
    H H4A 0.2178 0.2469 0.1595 0.067(5) Uiso calc R 1 . .
    C C5 0.13705(13) 0.07608(15) 0.21254(8) 0.0414(3) Uani d . 1 . .
    C C6 0.02351(13) -0.04756(15) 0.27876(8) 0.0428(3) Uani d . 1 . .
    C C7 -0.02328(16) -0.13135(18) 0.33632(10) 0.0559(4) Uani d . 1 . .
    H H7 0.0275 -0.1608 0.3866 0.067 Uiso calc R 1 . .
    C C8 -0.14703(17) -0.1693(2) 0.31653(11) 0.0655(5) Uani d . 1 . .
    H H8 -0.1803 -0.2249 0.3543 0.079 Uiso calc R 1 . .
    C C9 -0.22337(16) -0.1265(2) 0.24140(11) 0.0657(5) Uani d . 1 . .
    H H9 -0.3067 -0.1538 0.2302 0.079 Uiso calc R 1 . .
    C C10 -0.17938(14) -0.04485(19) 0.18304(10) 0.0553(4) Uani d . 1 . .
    H H10 -0.2307 -0.0165 0.1327 0.066 Uiso calc R 1 . .
    C C11 -0.05416(13) -0.00683(15) 0.20323(8) 0.0416(3) Uani d . 1 . .
    C C12 -0.01820(15) 0.13746(17) 0.07846(8) 0.0469(4) Uani d . 1 . .
    H H12A -0.0812 0.0708 0.0458 0.052(4) Uiso calc R 1 . .
    H H12B 0.0521 0.1375 0.0526 0.056(4) Uiso calc R 1 . .
    C C13 -0.06934(12) 0.29955(15) 0.07513(7) 0.0380(3) Uani d . 1 . .
    C C14 -0.08168(16) 0.53187(18) 0.13659(10) 0.0568(4) Uani d . 1 . .
    H H14 -0.0619 0.5940 0.1835 0.068 Uiso calc R 1 . .
    C C15 -0.15277(16) 0.5944(2) 0.06597(11) 0.0610(4) Uani d . 1 . .
    H H15 -0.1801 0.6961 0.0650 0.073 Uiso calc R 1 . .
    C C16 -0.18271(15) 0.5037(2) -0.00321(10) 0.0600(4) Uani d . 1 . .
    H H16 -0.2305 0.5428 -0.0524 0.072 Uiso calc R 1 . .
    C C17 -0.14106(13) 0.35385(18) 0.00120(9) 0.0496(4) Uani d . 1 . .
    H H17 -0.1608 0.2897 -0.0449 0.060 Uiso calc R 1 . .
    C C18 0.48944(16) -0.2503(2) 0.06534(11) 0.0633(4) Uani d . 1 . .
    H H18A 0.4381 -0.3218 0.0286 0.095 Uiso calc R 1 . .
    H H18B 0.5309 -0.3033 0.1147 0.095 Uiso calc R 1 . .
    H H18C 0.5499 -0.2068 0.0386 0.095 Uiso calc R 1 . .
loop_
    _atom_site_aniso_label
    _atom_site_aniso_U_11
    _atom_site_aniso_U_22
    _atom_site_aniso_U_33
    _atom_site_aniso_U_12
    _atom_site_aniso_U_13
    _atom_site_aniso_U_23
    O1 0.0632(7) 0.0749(8) 0.0368(6) 0.0062(6) 0.0106(5) 0.0119(5)
    N1 0.0609(8) 0.0670(9) 0.0474(8) 0.0091(7) 0.0107(6) 0.0143(6)
    N2 0.0487(7) 0.0438(7) 0.0433(7) 0.0026(5) 0.0050(5) 0.0042(5)
    N3 0.0491(7) 0.0372(6) 0.0381(6) 0.0050(5) 0.0062(5) 0.0019(5)
    N4 0.0572(7) 0.0463(7) 0.0355(6) 0.0096(6) 0.0050(5) -0.0026(5)
    C1 0.0454(8) 0.0521(9) 0.0390(8) -0.0074(7) 0.0056(6) 0.0096(6)
    C2 0.0527(8) 0.0491(8) 0.0355(7) -0.0054(7) 0.0040(6) 0.0085(6)
    C3 0.0440(8) 0.0443(8) 0.0414(8) -0.0110(6) 0.0059(6) 0.0065(6)
    C4 0.0578(9) 0.0440(8) 0.0526(9) -0.0097(7) 0.0100(7) -0.0012(7)
    C5 0.0484(8) 0.0321(7) 0.0420(8) 0.0014(6) 0.0068(6) -0.0029(6)
    C6 0.0475(8) 0.0373(7) 0.0432(8) 0.0054(6) 0.0096(6) -0.0002(6)
    C7 0.0647(10) 0.0542(9) 0.0504(9) 0.0019(8) 0.0161(8) 0.0061(7)
    C8 0.0718(12) 0.0661(11) 0.0664(11) -0.0091(9) 0.0321(9) -0.0011(9)
    C9 0.0516(10) 0.0804(12) 0.0689(11) -0.0106(9) 0.0216(9) -0.0147(10)
    C10 0.0481(9) 0.0634(10) 0.0520(9) 0.0048(7) 0.0063(7) -0.0097(8)
    C11 0.0475(8) 0.0354(7) 0.0419(8) 0.0058(6) 0.0100(6) -0.0044(6)
    C12 0.0575(9) 0.0478(8) 0.0337(7) 0.0062(7) 0.0068(6) -0.0024(6)
    C13 0.0392(7) 0.0435(8) 0.0306(7) 0.0010(6) 0.0067(5) 0.0019(6)
    C14 0.0714(11) 0.0463(9) 0.0523(9) 0.0088(8) 0.0136(8) -0.0049(7)
    C15 0.0641(10) 0.0475(9) 0.0717(12) 0.0137(8) 0.0164(9) 0.0134(8)
    C16 0.0548(9) 0.0641(10) 0.0551(10) 0.0061(8) 0.0001(7) 0.0237(8)
    C17 0.0514(9) 0.0563(9) 0.0365(8) -0.0040(7) 0.0004(6) 0.0035(7)
    C18 0.0676(11) 0.0635(10) 0.0621(10) 0.0020(8) 0.0216(9) 0.0026(8)
_geom_special_details
;
All e.s.d.'s (except the e.s.d. in the dihedral angle between two l.s. planes)
are estimated using the full covariance matrix. The cell e.s.d.'s are taken
into account individually in the estimation of e.s.d.'s in distances, angles
and torsion angles; correlations between e.s.d.'s in cell parameters are only
used when they are defined by crystal symmetry. An approximate (isotropic)
treatment of cell e.s.d.'s is used for estimating e.s.d.'s involving l.s.
planes.
;
loop_
    _geom_bond_atom_site_label_1
    _geom_bond_atom_site_label_2
    _geom_bond_site_symmetry_2
    _geom_bond_distance
    _geom_bond_publ_flag
    O1 C1 . 1.3526(17) ?
    O1 N1 . 1.4100(17) ?
    N1 C3 . 1.3044(17) ?
    N2 C5 . 1.3079(17) ?
    N2 C6 . 1.3880(18) ?
    N3 C5 . 1.3720(17) ?
    N3 C11 . 1.3840(18) ?
    N3 C12 . 1.4548(16) ?
    N4 C13 . 1.3270(16) ?
    N4 C14 . 1.3414(19) ?
    C1 C2 . 1.338(2) ?
    C1 C18 . 1.478(2) ?
    C2 C3 . 1.407(2) ?
    C2 H2 . 0.9300 ?
    C3 C4 . 1.504(2) ?
    C4 C5 . 1.494(2) ?
    C4 H4B . 0.9700 ?
    C4 H4A . 0.9700 ?
    C6 C7 . 1.390(2) ?
    C6 C11 . 1.3945(19) ?
    C7 C8 . 1.375(2) ?
    C7 H7 . 0.9300 ?
    C8 C9 . 1.388(2) ?
    C8 H8 . 0.9300 ?
    C9 C10 . 1.374(2) ?
    C9 H9 . 0.9300 ?
    C10 C11 . 1.390(2) ?
    C10 H10 . 0.9300 ?
    C12 C13 . 1.5090(19) ?
    C12 H12A . 0.9700 ?
    C12 H12B . 0.9700 ?
    C13 C17 . 1.3833(18) ?
    C14 C15 . 1.366(2) ?
    C14 H14 . 0.9300 ?
    C15 C16 . 1.368(2) ?
    C15 H15 . 0.9300 ?
    C16 C17 . 1.372(2) ?
    C16 H16 . 0.9300 ?
    C17 H17 . 0.9300 ?
    C18 H18A . 0.9600 ?
    C18 H18B . 0.9600 ?
    C18 H18C . 0.9600 ?
loop_
    _geom_angle_atom_site_label_1
    _geom_angle_atom_site_label_2
    _geom_angle_atom_site_label_3
    _geom_angle_site_symmetry_1
    _geom_angle_site_symmetry_3
    _geom_angle
    _geom_angle_publ_flag
    C1 O1 N1 . . 108.57(11) ?
    C3 N1 O1 . . 105.28(11) ?
    C5 N2 C6 . . 104.75(11) ?
    C5 N3 C11 . . 106.49(11) ?
    C5 N3 C12 . . 127.86(12) ?
    C11 N3 C12 . . 125.63(12) ?
    C13 N4 C14 . . 116.77(12) ?
    C2 C1 O1 . . 109.15(13) ?
    C2 C1 C18 . . 134.95(14) ?
    O1 C1 C18 . . 115.90(13) ?
    C1 C2 C3 . . 105.48(12) ?
    C1 C2 H2 . . 127.3 ?
    C3 C2 H2 . . 127.3 ?
    N1 C3 C2 . . 111.51(13) ?
    N1 C3 C4 . . 119.88(13) ?
    C2 C3 C4 . . 128.61(13) ?
    C5 C4 C3 . . 112.85(12) ?
    C5 C4 H4B . . 109.0 ?
    C3 C4 H4B . . 109.0 ?
    C5 C4 H4A . . 109.0 ?
    C3 C4 H4A . . 109.0 ?
    H4B C4 H4A . . 107.8 ?
    N2 C5 N3 . . 113.28(12) ?
    N2 C5 C4 . . 124.10(13) ?
    N3 C5 C4 . . 122.62(12) ?
    N2 C6 C7 . . 129.63(13) ?
    N2 C6 C11 . . 110.42(12) ?
    C7 C6 C11 . . 119.95(14) ?
    C8 C7 C6 . . 117.89(15) ?
    C8 C7 H7 . . 121.1 ?
    C6 C7 H7 . . 121.1 ?
    C7 C8 C9 . . 121.43(16) ?
    C7 C8 H8 . . 119.3 ?
    C9 C8 H8 . . 119.3 ?
    C10 C9 C8 . . 121.93(16) ?
    C10 C9 H9 . . 119.0 ?
    C8 C9 H9 . . 119.0 ?
    C9 C10 C11 . . 116.48(15) ?
    C9 C10 H10 . . 121.8 ?
    C11 C10 H10 . . 121.8 ?
    N3 C11 C10 . . 132.63(13) ?
    N3 C11 C6 . . 105.05(12) ?
    C10 C11 C6 . . 122.32(14) ?
    N3 C12 C13 . . 115.46(11) ?
    N3 C12 H12A . . 108.4 ?
    C13 C12 H12A . . 108.4 ?
    N3 C12 H12B . . 108.4 ?
    C13 C12 H12B . . 108.4 ?
    H12A C12 H12B . . 107.5 ?
    N4 C13 C17 . . 122.74(13) ?
    N4 C13 C12 . . 118.28(11) ?
    C17 C13 C12 . . 118.90(12) ?
    N4 C14 C15 . . 124.12(15) ?
    N4 C14 H14 . . 117.9 ?
    C15 C14 H14 . . 117.9 ?
    C14 C15 C16 . . 118.38(15) ?
    C14 C15 H15 . . 120.8 ?
    C16 C15 H15 . . 120.8 ?
    C15 C16 C17 . . 118.87(14) ?
    C15 C16 H16 . . 120.6 ?
    C17 C16 H16 . . 120.6 ?
    C16 C17 C13 . . 119.12(14) ?
    C16 C17 H17 . . 120.4 ?
    C13 C17 H17 . . 120.4 ?
    C1 C18 H18A . . 109.5 ?
    C1 C18 H18B . . 109.5 ?
    H18A C18 H18B . . 109.5 ?
    C1 C18 H18C . . 109.5 ?
    H18A C18 H18C . . 109.5 ?
    H18B C18 H18C . . 109.5 ?
loop_
    _geom_hbond_atom_site_label_D
    _geom_hbond_atom_site_label_H
    _geom_hbond_atom_site_label_A
    _geom_hbond_site_symmetry_A
    _geom_hbond_distance_DH
    _geom_hbond_distance_HA
    _geom_hbond_distance_DA
    _geom_hbond_angle_DHA
    _geom_hbond_publ_flag
    C2 H2 N4 2_545 0.93 2.52 3.385(2) 155 yes
    C12 H12B N1 . 0.97 2.60 3.479(2) 151 yes
data_global
_journal_date_recd_electronic     2009-09-30
_journal_date_accepted     2009-10-01
_journal_name_full     'Acta Crystallographica, Section E'
_journal_year     2009
_journal_volume     65
_journal_issue     11
_journal_page_first     o2714
_journal_page_last     o2715
_journal_paper_category     QO
_journal_coeditor_code     DN2494
_publ_contact_author_name     'Lahcen  El Ammari'
_publ_contact_author_address
;
Laboratoire de Chimie du Solide Appliqu\'ee, LAF 501
 Facult\'e des Sciences, Universit\'e Mohammed V-Agdal
 Avenue Ibn Battouta, BP. 1014, Rabat, Maroc
;
_publ_contact_author_email     'l_elammari@fsr.ac.ma'
_publ_contact_author_fax     '212 537 77 54 40'
_publ_contact_author_phone     '212 537 77 54 40'
_publ_section_title
;
5-Methyl-3-[1-(2-pyridylmethyl)-1<i>H</i>-benzimidazol-2-ylmethyl]isoxazole
;
loop_
    _publ_author_name
    _publ_author_footnote
    _publ_author_address
    'Doumbia, Mohamadou Lamine' ?
;
Laboratoire de Chimie Organique H\'et\'erocyclique, P\^ole de comp\'etences,
Pharmacochimie, Av Ibn Battouta, BP 1014, Facult\'e des Sciences,
Universit\'e Mohammed V-Agdal, Rabat, Morocco
;
    'Bouhfid, Rachid' ?
;
INANOTECH, Rabat, Morocco
;
    'Essassi, El Mokhtar'
;
Present address: INANOTECH, Rabat, Morocco.
;
;
Laboratoire de Chimie Organique H\'et\'erocyclique, P\^ole de comp\'etences,
Pharmacochimie, Av Ibn Battouta, BP 1014, Facult\'e des Sciences,
Universit\'e Mohammed V-Agdal, Rabat, Morocco
;
    'El Ammari, Lahcen' .
;
Laboratoire de Chimie du Solide Appliqu\'ee,
Facult\'e des Sciences, Universit\'e Mohammed V-Agdal
Avenue Ibn Battouta, BP. 1014, Rabat, Morocco
;
