# Supplementary material for: 5-Methyl-3-[1-(2-pyridylmeth­yl)-1H-benzimidazol-2-ylmeth­yl]isoxazole
Source: Acta Crystallogr Sect E Struct Rep Online. 2009 Oct 10;65(Pt 11):o2714–5. doi: 10.1107/S1600536809040100 (PMC2971225; doi:10.1107/S1600536809040100)
Supplement: Supplementary file 2 [file e-65-o2714-Isup2.hkl]

# 
# h,k,l, Fc-squared, Fo-squared, sigma(Fo-squared) and status flag 
# 
data_I
_shelx_title ' El_ES1 in P2(1)/n' 
_shelx_refln_list_code          4 
_shelx_F_calc_maximum      174.79 
_exptl_crystal_F_000       640.00 
_reflns_d_resolution_high  0.7690 
 
loop_ 
 _symmetry_equiv_pos_as_xyz 
 'x, y, z' 
 '-x+1/2, y+1/2, -z+1/2' 
 '-x, -y, -z' 
 'x-1/2, -y-1/2, z-1/2' 
 
_cell_length_a    11.0761 
_cell_length_b     8.6535 
_cell_length_c    16.5920 
_cell_angle_alpha  90.000 
_cell_angle_beta  103.136 
_cell_angle_gamma  90.000 
 
_shelx_F_squared_multiplier     1.000 
 
loop_ 
 _refln_index_h 
 _refln_index_k 
 _refln_index_l 
 _refln_F_squared_calc 
 _refln_F_squared_meas 
 _refln_F_squared_sigma 
 _refln_observed_status 
   2   0   0     1314.38     1179.68     13.74 o 
   4   0   0       22.61       30.42      1.42 o 
   6   0   0     1428.03     1511.06     19.51 o 
   8   0   0       35.94       40.59      1.97 o 
  10   0   0       79.73       77.81      4.22 o 
  12   0   0        0.50       -1.27      3.14 o 
  14   0   0       10.26       14.78      5.26 o 
   1   1   0      195.23      180.12      1.82 o 
   2   1   0     1408.67     1289.28     10.23 o 
   3   1   0     6640.46     6488.25     48.95 o 
   4   1   0      239.51      231.29      2.69 o 
   5   1   0      617.87      689.17      6.71 o 
   6   1   0      212.74      209.30      2.98 o 
   7   1   0      479.69      495.96      5.49 o 
   8   1   0        0.14        0.50      0.88 o 
   9   1   0        1.30        3.30      1.05 o 
  10   1   0       11.36       11.22      1.80 o 
  11   1   0       40.85       38.49      3.19 o 
  12   1   0        0.70       -0.51      3.81 o 
  13   1   0        0.27       -2.40      2.40 o 
   0   2   0    17618.00    17697.03    191.63 o 
   1   2   0     5727.03     5568.78     47.86 o 
   2   2   0      618.67      586.27      5.25 o 
   3   2   0     1556.18     1443.70     12.23 o 
   4   2   0      791.34      744.04      7.26 o 
   5   2   0      464.58      456.22      5.17 o 
   6   2   0      399.86      433.23      5.63 o 
   7   2   0      177.44      176.46      2.98 o 
   8   2   0       23.82       24.60      1.46 o 
   9   2   0      106.33      107.30      3.38 o 
  10   2   0        6.42        3.04      1.66 o 
  11   2   0        0.29       -1.03      2.08 o 
  12   2   0       13.75       16.09      3.24 o 
  13   2   0       24.70       20.26      4.05 o 
   1   3   0      277.46      308.36      3.33 o 
   2   3   0     3387.57     3347.34     26.87 o 
   3   3   0      105.96       99.66      1.76 o 
   4   3   0       43.28       48.55      1.41 o 
   5   3   0      482.39      457.15      5.25 o 
   6   3   0      631.30      628.13      7.53 o 
   7   3   0        0.36       -0.22      0.87 o 
   8   3   0        8.03        4.17      1.41 o 
   9   3   0       91.80       88.50      4.35 o 
  10   3   0       27.56       27.34      2.56 o 
  11   3   0       16.53       22.80      3.25 o 
  12   3   0       14.36       10.52      3.88 o 
  13   3   0        0.52       -3.26      3.26 o 
   0   4   0      431.62      431.31      6.47 o 
   1   4   0      165.77      166.91      2.93 o 
   2   4   0       44.64       48.26      1.42 o 
   3   4   0      901.37      945.79      8.94 o 
   4   4   0      274.09      284.84      3.66 o 
   5   4   0       43.19       41.88      1.52 o 
   6   4   0       90.19       80.72      1.98 o 
   7   4   0      106.48      105.73      3.37 o 
   8   4   0      151.04      148.03      4.71 o 
   9   4   0       15.40       16.60      2.41 o 
  10   4   0        0.42       -0.67      2.57 o 
  11   4   0       55.03       58.38      4.75 o 
  12   4   0        1.83       -0.19      3.07 o 
  13   4   0        0.02       -3.08      3.08 o 
   1   5   0       55.48       54.49      1.63 o 
   2   5   0      574.43      573.59      6.46 o 
   3   5   0      103.36      103.42      2.55 o 
   4   5   0        5.20        5.85      0.86 o 
   5   5   0       48.16       53.98      2.04 o 
   6   5   0      171.22      184.01      4.78 o 
   7   5   0        2.05        0.59      1.28 o 
   8   5   0      196.33      199.16      6.75 o 
   9   5   0        0.76       -0.18      1.90 o 
  10   5   0        0.22        1.60      2.76 o 
  11   5   0       26.89       32.40      4.14 o 
  12   5   0        0.98       -3.29      3.29 o 
   0   6   0        0.00       -1.08      1.08 o 
   1   6   0        0.04        0.39      0.96 o 
   2   6   0       49.35       52.03      1.82 o 
   3   6   0        1.27        1.49      0.96 o 
   4   6   0       62.55       59.36      1.87 o 
   5   6   0       23.06       27.09      1.47 o 
   6   6   0       24.92       30.05      1.99 o 
   7   6   0        0.48        0.49      1.46 o 
   8   6   0       32.97       36.44      2.85 o 
   9   6   0      111.67       99.52      5.74 o 
  10   6   0       45.83       48.44      4.71 o 
  11   6   0        0.89        1.08      2.98 o 
   1   7   0       29.59       33.79      2.00 o 
   2   7   0       11.20       11.50      1.58 o 
   3   7   0        2.63        4.18      1.26 o 
   4   7   0        5.99        9.68      1.45 o 
   5   7   0        9.01        8.54      1.79 o 
   6   7   0        2.86        0.89      1.61 o 
   7   7   0       40.47       47.00      4.07 o 
   8   7   0        6.46        6.32      2.67 o 
   9   7   0        0.21        2.04      2.76 o 
  10   7   0        3.83        6.61      3.57 o 
   0   8   0       13.22       10.93      2.68 o 
   1   8   0       33.47       36.03      2.50 o 
   2   8   0       41.47       41.32      2.84 o 
   3   8   0       51.29       48.43      2.45 o 
   4   8   0        9.35       17.13      2.20 o 
   5   8   0       66.65       60.01      3.39 o 
   6   8   0        2.76        0.64      2.41 o 
   7   8   0        8.04        8.32      2.99 o 
   8   8   0        0.03        2.03      3.08 o 
   9   8   0        0.34       -2.69      4.36 o 
   1   9   0       26.63       17.37      2.85 o 
   2   9   0        0.03        0.86      2.23 o 
   3   9   0       13.55       10.73      2.64 o 
   4   9   0        8.57        7.75      2.59 o 
   5   9   0        4.27        1.78      2.92 o 
   6   9   0       22.25       18.12      3.72 o 
   7   9   0        7.81       -0.58      4.03 o 
   8   9   0       36.30       42.46      6.24 o 
   0  10   0       12.75       13.76      4.73 o 
   1  10   0        6.39        4.43      2.68 o 
   2  10   0        1.40        1.62      2.44 o 
   3  10   0        3.30        3.71      2.92 o 
   4  10   0       44.32       56.10      5.23 o 
   5  10   0        0.01        2.71      4.00 o 
   6  10   0        9.41        8.69      4.67 o 
   1  11   0        0.04       -1.10      3.17 o 
   2  11   0        0.56        0.38      3.47 o 
 -13   0   1        4.51        6.39      3.84 o 
 -11   0   1       44.44       37.02      4.74 o 
  -9   0   1       16.72       18.80      1.80 o 
  -7   0   1      476.31      481.82      8.72 o 
  -5   0   1      650.43      600.81      9.02 o 
  -3   0   1       27.60       21.90      1.26 o 
   3   0   1      578.18      553.16      6.59 o 
   5   0   1      555.40      555.15      7.38 o 
   7   0   1      261.64      277.27      4.91 o 
   9   0   1      606.15      589.23      9.40 o 
  11   0   1       63.53       66.29      5.71 o 
  13   0   1        1.50       -0.37      6.38 o 
 -14   1   1        7.36        7.77      3.45 o 
 -13   1   1        0.05       -1.48      2.55 o 
 -12   1   1       10.87        9.36      2.65 o 
 -11   1   1        0.00       -0.59      1.98 o 
 -10   1   1      145.64      138.89      3.52 o 
  -9   1   1       19.85       18.97      1.38 o 
  -8   1   1      551.19      560.34      6.62 o 
  -7   1   1       22.39       25.44      1.29 o 
  -6   1   1      355.22      378.41      5.29 o 
  -5   1   1      210.92      209.27      3.07 o 
  -4   1   1     1634.26     1569.75     14.68 o 
  -3   1   1     8267.47     8197.22     67.87 o 
  -2   1   1      425.56      407.87      3.54 o 
  -1   1   1     1168.33     1068.37      7.97 o 
   0   1   1     1042.22      990.51      9.33 o 
   1   1   1      244.96      228.05      2.05 o 
   2   1   1      227.53      229.37      2.15 o 
   3   1   1      532.05      533.90      4.86 o 
   4   1   1      238.46      223.96      2.59 o 
   5   1   1      251.84      264.06      3.33 o 
   6   1   1       77.37       82.04      1.58 o 
   7   1   1        3.54        5.51      0.82 o 
   8   1   1      136.70      123.89      2.86 o 
   9   1   1        8.14       12.17      1.39 o 
  10   1   1        1.65        1.75      1.26 o 
  11   1   1        1.92       -1.13      1.98 o 
  12   1   1        0.49       -1.67      2.34 o 
  13   1   1        0.10       -2.53      2.53 o 
 -13   2   1        9.07       13.29      3.21 o 
 -12   2   1        6.78        5.69      2.88 o 
 -11   2   1      135.67      132.78      5.36 o 
 -10   2   1        0.01        0.30      1.47 o 
  -9   2   1       90.45       86.20      2.54 o 
  -8   2   1        8.32       12.90      1.23 o 
  -7   2   1        5.58        7.57      1.02 o 
  -6   2   1      206.88      206.49      3.15 o 
  -5   2   1      141.49      132.95      2.62 o 
  -4   2   1      411.43      401.76      4.18 o 
  -3   2   1     1901.14     1825.38     14.66 o 
  -2   2   1     2591.82     2614.19     22.21 o 
  -1   2   1     1952.02     1815.88     14.74 o 
   0   2   1      912.57      894.13      7.37 o 
   1   2   1       64.82       73.75      1.16 o 
   2   2   1        0.12        0.06      0.42 o 
   3   2   1      309.52      292.54      3.45 o 
   4   2   1      781.36      783.98      7.70 o 
   5   2   1     1153.13     1196.29     11.06 o 
   6   2   1       89.77       93.91      2.02 o 
   7   2   1        0.05       -0.93      0.93 o 
   8   2   1       59.33       61.12      2.07 o 
   9   2   1      158.01      147.02      3.95 o 
  10   2   1       11.47        9.83      1.86 o 
  11   2   1        0.03       -0.09      2.24 o 
  12   2   1        0.26        0.70      2.62 o 
  13   2   1        0.01       -0.73      2.77 o 
 -13   3   1        0.36        0.27      2.73 o 
 -12   3   1        8.17       13.47      3.21 o 
 -11   3   1        9.59       13.22      2.64 o 
 -10   3   1        0.05       -1.62      1.62 o 
  -9   3   1       31.80       29.38      1.93 o 
  -8   3   1       21.45       22.08      1.45 o 
  -7   3   1       79.51       78.82      2.10 o 
  -6   3   1        4.06        9.62      1.07 o 
  -5   3   1      971.11      994.76      9.40 o 
  -4   3   1      339.74      354.71      4.22 o 
  -3   3   1      680.03      678.94      6.42 o 
  -2   3   1      337.12      367.80      4.09 o 
  -1   3   1      208.16      191.34      2.41 o 
   0   3   1      980.86      944.59      8.59 o 
   1   3   1      975.22      938.56      8.79 o 
   2   3   1      263.16      219.62      2.81 o 
   3   3   1      321.79      317.94      3.92 o 
   4   3   1      203.53      179.82      2.70 o 
   5   3   1      194.72      207.38      3.25 o 
   6   3   1      455.98      458.91      7.27 o 
   7   3   1      413.31      433.34      6.00 o 
   8   3   1       10.71        7.91      1.47 o 
   9   3   1        6.19        8.90      1.86 o 
  10   3   1      249.88      257.30      8.39 o 
  11   3   1       14.79       17.16      2.85 o 
  12   3   1       14.37       10.99      3.66 o 
  13   3   1        6.69        5.17      3.30 o 
 -13   4   1        1.63        2.97      3.52 o 
 -12   4   1       29.18       18.12      4.24 o 
 -11   4   1      125.10      114.13      6.10 o 
 -10   4   1       41.65       42.30      3.40 o 
  -9   4   1      104.51      104.37      3.88 o 
  -8   4   1      192.08      178.43      4.06 o 
  -7   4   1       99.91      104.63      2.61 o 
  -6   4   1      169.65      169.82      3.57 o 
  -5   4   1      316.55      324.15      4.02 o 
  -4   4   1      176.79      180.72      2.81 o 
  -3   4   1      115.84      142.52      2.39 o 
  -2   4   1       14.91       20.09      1.08 o 
  -1   4   1       97.37      104.17      2.00 o 
   0   4   1      294.01      304.59      4.05 o 
   1   4   1      443.70      420.23      4.79 o 
   2   4   1        3.52        6.54      0.65 o 
   3   4   1       10.83       12.81      0.85 o 
   4   4   1       54.02       63.28      1.83 o 
   5   4   1        0.33       -0.38      0.91 o 
   6   4   1       24.83       25.05      1.56 o 
   7   4   1     1022.26     1011.32     13.56 o 
   8   4   1       68.50       69.40      2.99 o 
   9   4   1      107.92      111.25      4.21 o 
  10   4   1       15.17       14.65      3.05 o 
  11   4   1        3.15       -0.28      2.61 o 
  12   4   1        7.90        7.40      3.26 o 
 -12   5   1        1.22       -2.53      3.08 o 
 -11   5   1       54.39       57.41      4.91 o 
 -10   5   1       29.13       27.81      4.59 o 
  -9   5   1       42.76       48.95      3.09 o 
  -8   5   1       69.50       74.40      3.83 o 
  -7   5   1       39.46       36.87      1.99 o 
  -6   5   1        9.56       11.40      1.18 o 
  -5   5   1      132.82      133.16      2.52 o 
  -4   5   1        5.70        6.65      1.05 o 
  -3   5   1       81.47       91.49      2.63 o 
  -2   5   1       12.65       18.18      1.21 o 
  -1   5   1      288.11      318.91      3.87 o 
   0   5   1      457.47      467.15      5.44 o 
   1   5   1      249.23      239.96      3.44 o 
   2   5   1        0.01        0.42      0.69 o 
   3   5   1        9.89       12.59      0.85 o 
   4   5   1       17.83       21.77      1.40 o 
   5   5   1        4.63        1.99      1.12 o 
   6   5   1      150.99      159.73      3.48 o 
   7   5   1      406.69      402.83      6.42 o 
   8   5   1      209.08      212.19      4.80 o 
   9   5   1        8.59        6.97      2.48 o 
  10   5   1       35.07       36.09      3.61 o 
  11   5   1        5.79        3.08      3.74 o 
  12   5   1        0.64        1.37      3.28 o 
 -12   6   1        0.86       -6.56      6.56 o 
 -11   6   1        7.71       13.09      5.70 o 
 -10   6   1        0.80       -0.53      2.77 o 
  -9   6   1       11.99       14.45      2.90 o 
  -8   6   1       75.40       71.07      3.34 o 
  -7   6   1       98.08       99.28      3.50 o 
  -6   6   1        2.22        0.21      1.31 o 
  -5   6   1        1.33        1.85      1.07 o 
  -4   6   1        0.89        1.28      0.99 o 
  -3   6   1      238.48      234.74      3.74 o 
  -2   6   1        2.93        3.50      1.08 o 
  -1   6   1        1.79        1.28      0.97 o 
   0   6   1       74.67       66.71      1.90 o 
   1   6   1      122.85      125.27      3.00 o 
   2   6   1        4.89        3.11      0.86 o 
   3   6   1      132.41      127.67      2.53 o 
   4   6   1        0.47        1.78      1.28 o 
   5   6   1       65.01       67.98      3.39 o 
   6   6   1        7.31        8.62      1.65 o 
   7   6   1        6.82        8.06      1.88 o 
   8   6   1       29.85       34.27      3.05 o 
   9   6   1       23.50       24.73      3.91 o 
  10   6   1       15.64       14.39      3.52 o 
  11   6   1       32.48       34.45      5.11 o 
 -11   7   1       30.40       32.32      5.13 o 
 -10   7   1       11.27        8.82      3.74 o 
  -9   7   1       25.22       22.80      4.16 o 
  -8   7   1       75.10       68.11      3.98 o 
  -7   7   1        3.66        4.11      2.09 o 
  -6   7   1      203.35      206.10      5.56 o 
  -5   7   1      143.35      151.26      3.83 o 
  -4   7   1       60.03       66.28      3.20 o 
  -3   7   1       16.23       12.93      1.62 o 
  -2   7   1       20.88       19.00      1.71 o 
  -1   7   1      195.81      200.36      3.79 o 
   0   7   1       76.39       80.54      2.83 o 
   1   7   1      229.06      236.47      4.26 o 
   2   7   1      125.87      125.67      2.89 o 
   3   7   1        0.30       -1.09      1.48 o 
   4   7   1      185.58      169.61      5.63 o 
   5   7   1       62.10       67.94      3.68 o 
   6   7   1        1.12        0.00      1.74 o 
   7   7   1        8.56        4.20      2.10 o 
   8   7   1       16.32       11.90      3.12 o 
   9   7   1        0.10        0.64      2.81 o 
  10   7   1        0.40       -2.85      2.85 o 
  -9   8   1       23.11       23.17      4.47 o 
  -8   8   1        0.94        1.37      2.92 o 
  -7   8   1       34.59       31.37      3.70 o 
  -6   8   1       15.57       20.51      3.51 o 
  -5   8   1       23.42       22.27      2.68 o 
  -4   8   1       82.30       80.11      3.83 o 
  -3   8   1      105.66      107.28      4.47 o 
  -2   8   1       11.91       19.88      2.55 o 
  -1   8   1       24.94       22.98      2.34 o 
   0   8   1        2.56        4.67      1.89 o 
   1   8   1        8.60        6.59      1.92 o 
   2   8   1        1.32       -0.60      1.75 o 
   3   8   1        6.52        5.45      1.95 o 
   4   8   1       32.96       41.78      2.95 o 
   5   8   1      151.46      169.00      8.05 o 
   6   8   1       98.96      100.43      4.91 o 
   7   8   1       29.50       26.57      3.90 o 
   8   8   1        5.10       16.50      3.96 o 
   9   8   1       19.39       19.43      7.07 o 
  -8   9   1        0.53        6.02      4.49 o 
  -7   9   1       10.81        9.36      4.42 o 
  -6   9   1       57.01       53.08      6.65 o 
  -5   9   1        4.49        4.14      2.81 o 
  -4   9   1       77.23       80.73      4.66 o 
  -3   9   1        0.11       -1.31      2.15 o 
  -2   9   1       32.20       30.40      3.33 o 
  -1   9   1       27.61       26.23      3.41 o 
   0   9   1       64.66       64.78      4.44 o 
   1   9   1      130.44      113.75      6.03 o 
   2   9   1        0.01       -2.23      2.23 o 
   3   9   1        0.69        0.62      2.36 o 
   4   9   1       30.03       28.62      3.28 o 
   5   9   1        9.94       12.61      3.38 o 
   6   9   1        0.21        1.74      3.02 o 
   7   9   1        7.11        3.80      4.09 o 
   8   9   1        0.12       -3.50      3.90 o 
  -6  10   1        1.37        2.42      4.09 o 
  -5  10   1       24.82       14.90      4.25 o 
  -4  10   1        4.26        2.92      3.05 o 
  -3  10   1        0.85        0.03      2.55 o 
  -2  10   1       10.43        8.84      2.90 o 
  -1  10   1        3.18        5.33      2.66 o 
   0  10   1       39.88       40.56      3.97 o 
   1  10   1       33.50       30.08      3.60 o 
   2  10   1        3.15        2.75      2.73 o 
   3  10   1        0.06       -2.59      2.59 o 
   4  10   1       30.31       31.88      4.72 o 
   5  10   1       69.56       60.93      6.81 o 
   6  10   1        0.31       -2.18      3.90 o 
  -3  11   1        0.01       -4.41      5.44 o 
  -2  11   1       16.19       15.16      4.00 o 
  -1  11   1        1.30        5.69      3.50 o 
   0  11   1        7.96        8.19      3.37 o 
   1  11   1       16.74       21.63      4.50 o 
   2  11   1        0.26        5.02      3.44 o 
 -14   0   2       13.64       10.01      4.34 o 
 -12   0   2       22.01       15.94      3.62 o 
 -10   0   2      138.42      121.89      5.07 o 
  -8   0   2        0.22       -0.22      1.29 o 
  -6   0   2      147.74      189.19      4.13 o 
  -4   0   2     1873.88     1763.48     24.78 o 
  -2   0   2    14321.63    14590.25    170.65 o 
   0   0   2      732.44      722.92     24.09 o 
   2   0   2     9795.19     9599.91    103.35 o 
   4   0   2       12.22       14.28      1.13 o 
   6   0   2      554.33      543.83      9.54 o 
   8   0   2      221.92      218.57      5.22 o 
  10   0   2        2.88        3.15      2.41 o 
  12   0   2       28.41       36.15      6.07 o 
 -14   1   2        0.05        2.16      2.96 o 
 -13   1   2       12.00       11.57      3.09 o 
 -12   1   2       55.65       55.08      3.85 o 
 -11   1   2      156.46      146.18      5.38 o 
 -10   1   2        0.17        1.35      1.39 o 
  -9   1   2       58.60       56.19      2.07 o 
  -8   1   2        5.58        6.36      1.07 o 
  -7   1   2      415.45      428.61      5.83 o 
  -6   1   2       26.66       25.20      1.26 o 
  -5   1   2      311.12      302.10      3.73 o 
  -4   1   2      772.27      767.70      7.76 o 
  -3   1   2    13641.56    13873.21    133.27 o 
  -2   1   2     2488.18     2371.60     19.73 o 
  -1   1   2     1228.35     1204.30     10.41 o 
   0   1   2     3053.56     3035.81     25.03 o 
   1   1   2    30552.64    32786.15    324.91 o 
   2   1   2      591.97      555.01      5.83 o 
   3   1   2     1418.83     1390.50     11.53 o 
   4   1   2     1451.44     1505.44     13.33 o 
   5   1   2     1128.63     1124.07     10.75 o 
   6   1   2        1.91        3.63      0.80 o 
   7   1   2      169.28      166.51      2.95 o 
   8   1   2        0.70       -0.66      0.66 o 
   9   1   2       25.05       27.76      1.60 o 
  10   1   2       89.48       84.49      3.29 o 
  11   1   2       14.04       14.13      2.59 o 
  12   1   2        3.13        3.32      2.61 o 
  13   1   2       14.69       12.83      3.32 o 
 -14   2   2        0.05       -2.89      2.89 o 
 -13   2   2       23.26       24.05      3.72 o 
 -12   2   2        3.34        4.39      2.53 o 
 -11   2   2        0.04       -1.51      2.22 o 
 -10   2   2       13.31        9.53      1.67 o 
  -9   2   2      199.40      201.90      3.80 o 
  -8   2   2        2.41        1.53      1.02 o 
  -7   2   2      799.83      825.59      8.85 o 
  -6   2   2       12.05       14.27      1.14 o 
  -5   2   2      263.41      264.83      3.82 o 
  -4   2   2      307.61      317.03      3.86 o 
  -3   2   2        0.68       -0.55      0.55 o 
  -2   2   2    16225.76    16594.42    136.03 o 
  -1   2   2    13179.70    12929.90     99.50 o 
   0   2   2     2031.61     2052.00     17.59 o 
   1   2   2      216.74      204.32      2.11 o 
   2   2   2      101.36       89.65      1.26 o 
   3   2   2      244.83      233.96      2.66 o 
   4   2   2      599.62      599.47      5.93 o 
   5   2   2       64.80       61.51      1.47 o 
   6   2   2        0.11        0.91      0.78 o 
   7   2   2      253.96      261.70      3.63 o 
   8   2   2       20.49       25.93      1.46 o 
   9   2   2        0.14        1.64      1.27 o 
  10   2   2        1.93        0.41      1.72 o 
  11   2   2       10.90       16.58      3.05 o 
  12   2   2        3.29        0.80      2.75 o 
  13   2   2        0.00       -2.79      2.79 o 
 -13   3   2       14.25       10.85      3.35 o 
 -12   3   2       27.94       29.30      3.75 o 
 -11   3   2       24.06       27.36      3.06 o 
 -10   3   2       86.73       94.01      3.33 o 
  -9   3   2        5.72        1.91      1.27 o 
  -8   3   2        2.61        1.47      1.13 o 
  -7   3   2      140.57      149.19      2.87 o 
  -6   3   2      648.02      659.33      7.72 o 
  -5   3   2      613.06      618.26      6.56 o 
  -4   3   2     2518.95     2545.07     21.39 o 
  -3   3   2      113.57      107.63      1.86 o 
  -2   3   2     1490.14     1401.38     12.12 o 
  -1   3   2     2885.55     2920.59     24.84 o 
   0   3   2      729.12      727.50      7.08 o 
   1   3   2        0.47        1.57      0.66 o 
   2   3   2      280.00      264.16      3.30 o 
   3   3   2      274.44      243.17      3.31 o 
   4   3   2     3402.79     3454.97     30.45 o 
   5   3   2       16.07       21.23      1.16 o 
   6   3   2      183.86      188.72      2.99 o 
   7   3   2       22.39       23.44      1.41 o 
   8   3   2       93.85      100.42      2.60 o 
   9   3   2      115.99      117.43      5.05 o 
  10   3   2       29.25       29.57      2.82 o 
  11   3   2       36.95       37.72      3.53 o 
  12   3   2       16.71       10.33      3.32 o 
  13   3   2        4.18        1.57      3.41 o 
 -13   4   2        0.07       -3.36      3.36 o 
 -12   4   2        7.17        5.67      3.69 o 
 -11   4   2       38.18       39.98      3.88 o 
 -10   4   2       24.96       23.66      2.93 o 
  -9   4   2        1.26        0.18      1.39 o 
  -8   4   2       10.73        9.91      1.47 o 
  -7   4   2      151.03      155.51      3.60 o 
  -6   4   2        0.48       -0.11      0.91 o 
  -5   4   2     1670.20     1677.84     15.25 o 
  -4   4   2      458.21      471.81      5.22 o 
  -3   4   2     1318.96     1303.97     12.03 o 
  -2   4   2      415.49      388.95      4.22 o 
  -1   4   2     1254.58     1283.10     11.41 o 
   0   4   2       21.06       25.01      1.10 o 
   1   4   2       74.77       76.03      2.34 o 
   2   4   2      100.47      100.33      2.04 o 
   3   4   2        5.21        3.68      0.93 o 
   4   4   2      152.31      146.60      2.72 o 
   5   4   2        2.41        2.13      1.00 o 
   6   4   2        0.46       -0.92      0.92 o 
   7   4   2        0.57       -0.81      1.21 o 
   8   4   2       29.97       25.45      2.19 o 
   9   4   2        2.25        1.22      2.01 o 
  10   4   2        2.65        8.51      2.71 o 
  11   4   2       21.38       32.73      3.67 o 
  12   4   2        0.03        2.28      3.14 o 
 -12   5   2        5.18        1.03      3.41 o 
 -11   5   2       14.40       12.97      3.44 o 
 -10   5   2        0.19       -2.03      2.03 o 
  -9   5   2        0.11        0.91      1.95 o 
  -8   5   2      172.97      172.94      4.15 o 
  -7   5   2       27.60       29.25      1.76 o 
  -6   5   2       15.78       14.33      1.34 o 
  -5   5   2        2.18        2.73      1.00 o 
  -4   5   2       24.26       31.87      1.45 o 
  -3   5   2       43.31       46.57      1.74 o 
  -2   5   2      249.12      255.47      3.54 o 
  -1   5   2      963.45      995.83      9.58 o 
   0   5   2      432.45      441.06      5.09 o 
   1   5   2        2.37       -0.11      0.51 o 
   2   5   2       24.68       25.82      1.35 o 
   3   5   2      151.14      143.73      2.69 o 
   4   5   2        6.70        3.75      1.02 o 
   5   5   2       32.73       32.43      1.70 o 
   6   5   2        1.76       -0.24      1.40 o 
   7   5   2       26.84       27.60      2.34 o 
   8   5   2       21.14       26.77      3.10 o 
   9   5   2      193.63      177.80      7.00 o 
  10   5   2       80.21       89.80      5.58 o 
  11   5   2       16.57       15.72      3.38 o 
  12   5   2        4.09        8.65      3.90 o 
 -12   6   2        0.18       -3.25      3.25 o 
 -11   6   2       43.60       45.84      5.32 o 
 -10   6   2       30.81       37.84      4.35 o 
  -9   6   2        0.00        1.89      2.04 o 
  -8   6   2        5.62        8.23      2.20 o 
  -7   6   2       36.07       34.36      2.52 o 
  -6   6   2        8.25        8.19      1.51 o 
  -5   6   2      620.15      633.43      7.68 o 
  -4   6   2      203.24      201.91      3.43 o 
  -3   6   2       32.54       30.91      1.71 o 
  -2   6   2       73.13       67.78      2.00 o 
  -1   6   2        3.42        3.80      1.02 o 
   0   6   2       21.57       22.71      1.33 o 
   1   6   2       36.00       28.65      1.47 o 
   2   6   2        5.40        4.26      1.16 o 
   3   6   2       26.26       30.98      1.75 o 
   4   6   2       16.14       17.90      1.61 o 
   5   6   2      236.07      238.28      4.53 o 
   6   6   2       18.51       16.70      1.88 o 
   7   6   2        5.24        1.74      1.89 o 
   8   6   2       18.13       20.47      2.89 o 
   9   6   2        2.00        4.32      2.33 o 
  10   6   2        2.06       -0.58      2.89 o 
  11   6   2        0.98        0.39      3.03 o 
 -11   7   2        0.91        1.81      3.63 o 
 -10   7   2        0.68        2.46      3.48 o 
  -9   7   2        0.00       -0.04      2.75 o 
  -8   7   2        2.64        3.43      2.16 o 
  -7   7   2        6.56        2.14      1.95 o 
  -6   7   2        3.59        3.73      1.58 o 
  -5   7   2       31.64       31.26      2.40 o 
  -4   7   2        0.01        1.63      1.41 o 
  -3   7   2        7.24        4.67      1.49 o 
  -2   7   2        2.39        2.74      1.34 o 
  -1   7   2       77.56       80.08      2.57 o 
   0   7   2        0.25        0.11      1.21 o 
   1   7   2       55.50       53.93      2.15 o 
   2   7   2       51.68       52.59      2.38 o 
   3   7   2      168.55      165.53      4.01 o 
   4   7   2       10.01       10.82      1.77 o 
   5   7   2        6.60        6.33      1.72 o 
   6   7   2        4.19        3.87      2.02 o 
   7   7   2       20.64       20.39      2.79 o 
   8   7   2       10.65       16.79      3.22 o 
   9   7   2       12.23       16.01      4.08 o 
  10   7   2       23.34       29.67      4.47 o 
 -10   8   2        1.22        2.53      4.17 o 
  -9   8   2        4.34       12.66      3.89 o 
  -8   8   2        1.70       -0.28      2.78 o 
  -7   8   2       14.78       12.49      3.04 o 
  -6   8   2       70.64       73.96      4.34 o 
  -5   8   2        4.61        2.41      2.18 o 
  -4   8   2       77.26       68.30      3.88 o 
  -3   8   2       21.06       15.00      2.41 o 
  -2   8   2        0.74        0.15      1.92 o 
  -1   8   2       72.95       69.96      3.36 o 
   0   8   2        9.87        6.59      1.94 o 
   1   8   2        2.24        2.03      1.81 o 
   2   8   2       46.36       45.36      2.95 o 
   3   8   2      114.74      114.06      4.12 o 
   4   8   2       28.72       33.99      3.53 o 
   5   8   2        4.38        6.87      2.11 o 
   6   8   2       39.40       46.65      3.59 o 
   7   8   2        6.59        5.58      3.08 o 
   8   8   2       55.40       60.22      5.20 o 
   9   8   2       12.26        5.56      4.21 o 
  -8   9   2        8.62        9.16      4.60 o 
  -7   9   2       10.16       14.28      3.57 o 
  -6   9   2        9.45       10.08      3.43 o 
  -5   9   2       14.58       15.62      3.27 o 
  -4   9   2        0.00       -0.24      2.32 o 
  -3   9   2       28.53       20.26      4.62 o 
  -2   9   2       26.08       22.32      3.27 o 
  -1   9   2       16.32       11.55      2.87 o 
   0   9   2       19.21       19.07      3.10 o 
   1   9   2       17.09       24.09      2.93 o 
   2   9   2        0.14       -1.79      1.98 o 
   3   9   2        0.28        2.74      2.41 o 
   4   9   2       20.14       21.83      3.43 o 
   5   9   2        2.89        1.60      2.77 o 
   6   9   2        4.65        2.59      3.37 o 
   7   9   2        4.06        7.07      4.07 o 
   8   9   2        2.75       10.06      8.36 o 
  -6  10   2        0.44       -1.92      3.43 o 
  -5  10   2        3.56        7.37      3.79 o 
  -4  10   2        0.07       -0.97      2.73 o 
  -3  10   2        1.88        3.03      2.74 o 
  -2  10   2       17.34       17.04      3.65 o 
  -1  10   2        0.96        3.95      2.82 o 
   0  10   2        1.26        0.24      2.74 o 
   1  10   2        8.33        8.37      3.31 o 
   2  10   2        0.07        3.80      2.97 o 
   3  10   2        4.35        2.12      4.39 o 
   4  10   2       38.60       36.63      5.69 o 
   5  10   2        9.08        9.03      4.49 o 
  -2  11   2        0.02        4.54      3.42 o 
  -1  11   2        3.66        0.49      3.49 o 
   0  11   2       13.93       16.54      4.04 o 
   1  11   2        0.81        1.45      3.32 o 
   2  11   2       19.33       21.92      4.83 o 
 -13   0   3        7.33        5.74      3.44 o 
 -11   0   3       57.52       64.21      4.52 o 
  -9   0   3      145.03      147.88      6.18 o 
  -7   0   3       89.64      101.68      3.33 o 
  -5   0   3        0.30        0.59      1.10 o 
  -3   0   3    10301.69    10461.11    116.96 o 
  -1   0   3       30.46       28.84      1.22 o 
   1   0   3      727.73      726.78     12.31 o 
   3   0   3        0.50        0.89      0.87 o 
   5   0   3      180.84      195.73      3.55 o 
   7   0   3      324.14      290.78      5.84 o 
   9   0   3      307.46      296.84      9.20 o 
  11   0   3        0.82        6.57      3.81 o 
  13   0   3        3.01        0.71      5.13 o 
 -14   1   3        4.04        2.64      2.94 o 
 -13   1   3        9.54        9.06      2.96 o 
 -12   1   3        8.51        5.25      2.53 o 
 -11   1   3        0.43       -0.71      1.84 o 
 -10   1   3      208.20      210.54      4.33 o 
  -9   1   3       11.85       11.26      1.48 o 
  -8   1   3       15.80       18.99      1.36 o 
  -7   1   3       69.05       65.86      1.96 o 
  -6   1   3       31.03       38.13      1.53 o 
  -5   1   3       40.40       42.33      1.45 o 
  -4   1   3      323.21      334.34      4.07 o 
  -3   1   3     1015.05      969.26      8.15 o 
  -2   1   3      303.83      261.24      2.77 o 
  -1   1   3     7961.54     7858.97     68.60 o 
   0   1   3     1201.37     1092.33      9.85 o 
   1   1   3     1792.99     1728.61     19.07 o 
   2   1   3     4120.89     4053.93     36.76 o 
   3   1   3     2898.79     2876.44     26.37 o 
   4   1   3      347.96      338.01      3.81 o 
   5   1   3        8.64        8.80      0.84 o 
   6   1   3      125.76      145.27      2.42 o 
   7   1   3        3.20        5.71      1.00 o 
   8   1   3       50.80       46.73      1.87 o 
   9   1   3        0.00        0.12      1.42 o 
  10   1   3        6.11        4.26      1.80 o 
  11   1   3       24.65       27.23      3.37 o 
  12   1   3        8.73        7.62      2.82 o 
  13   1   3        3.96        5.16      3.30 o 
 -14   2   3        1.58       -3.01      3.01 o 
 -13   2   3       25.67       28.23      3.61 o 
 -12   2   3        1.51        0.43      2.57 o 
 -11   2   3        1.18       -2.05      2.05 o 
 -10   2   3       88.18       84.65      4.10 o 
  -9   2   3       22.05       25.40      1.69 o 
  -8   2   3        1.86        0.37      1.02 o 
  -7   2   3        1.29        0.73      1.00 o 
  -6   2   3     1087.66     1105.31     11.51 o 
  -5   2   3      495.94      571.59      6.11 o 
  -4   2   3     2070.07     2096.40     18.91 o 
  -3   2   3      276.58      246.42      2.60 o 
  -2   2   3      356.15      352.73      3.50 o 
  -1   2   3      537.80      498.83      4.81 o 
   0   2   3      975.89      954.97      8.55 o 
   1   2   3     1655.19     1560.00     14.48 o 
   2   2   3      444.19      425.10      4.73 o 
   3   2   3      123.69      121.25      2.02 o 
   4   2   3       94.53      106.52      1.85 o 
   5   2   3       70.61       68.27      1.68 o 
   6   2   3        5.90        8.79      0.94 o 
   7   2   3       10.56       11.14      1.14 o 
   8   2   3        6.44        5.97      0.88 o 
   9   2   3      231.16      235.47      5.16 o 
  10   2   3        3.81        1.84      1.77 o 
  11   2   3       32.13       34.56      4.13 o 
  12   2   3       29.33       29.37      4.06 o 
  13   2   3        1.28        3.27      3.04 o 
 -13   3   3        2.03       -1.51      2.89 o 
 -12   3   3       50.79       60.26      4.65 o 
 -11   3   3        0.04        0.13      1.89 o 
 -10   3   3       76.54       81.81      3.63 o 
  -9   3   3        3.48        5.34      1.52 o 
  -8   3   3      102.66      103.70      2.80 o 
  -7   3   3       43.95       50.34      1.90 o 
  -6   3   3      161.89      161.30      3.05 o 
  -5   3   3      167.78      154.17      2.88 o 
  -4   3   3        0.01       -0.59      0.73 o 
  -3   3   3      360.39      355.47      3.73 o 
  -2   3   3     1951.99     1929.79     17.90 o 
  -1   3   3      302.15      299.03      3.61 o 
   0   3   3      120.40      121.64      2.13 o 
   1   3   3      412.16      379.52      4.11 o 
   2   3   3       23.14       23.72      1.15 o 
   3   3   3      430.94      441.97      5.07 o 
   4   3   3     1065.22     1057.66     10.79 o 
   5   3   3       41.37       55.71      1.70 o 
   6   3   3      190.68      200.63      3.22 o 
   7   3   3       59.16       60.44      2.00 o 
   8   3   3      338.76      327.89      5.78 o 
   9   3   3        0.03       -0.09      1.46 o 
  10   3   3        3.19       -0.95      3.28 o 
  11   3   3        7.73       10.13      2.83 o 
  12   3   3        3.94        1.88      3.38 o 
 -13   4   3        1.77        5.73      3.89 o 
 -12   4   3       16.48       16.95      3.72 o 
 -11   4   3        0.88       -1.32      2.32 o 
 -10   4   3       94.55       92.16      5.14 o 
  -9   4   3       71.77       70.28      3.20 o 
  -8   4   3        0.27       -0.11      1.35 o 
  -7   4   3       49.00       47.84      2.15 o 
  -6   4   3       78.17       72.05      1.98 o 
  -5   4   3       90.27      102.63      2.67 o 
  -4   4   3      309.36      331.46      4.14 o 
  -3   4   3        0.40        0.12      0.68 o 
  -2   4   3      564.51      542.01      5.81 o 
  -1   4   3      599.71      574.65      6.36 o 
   0   4   3      624.49      640.47      6.76 o 
   1   4   3       52.78       53.47      1.56 o 
   2   4   3      491.13      480.77      5.63 o 
   3   4   3        1.63        1.39      0.82 o 
   4   4   3      133.21      126.70      2.64 o 
   5   4   3       73.01       75.90      2.26 o 
   6   4   3       39.49       36.14      1.78 o 
   7   4   3      236.12      240.91      4.31 o 
   8   4   3      305.64      301.69      6.94 o 
   9   4   3       57.95       54.63      3.91 o 
  10   4   3       22.67       26.08      3.33 o 
  11   4   3        0.15       -2.29      2.29 o 
  12   4   3        0.17       -2.17      3.06 o 
 -12   5   3        0.32       -1.93      3.58 o 
 -11   5   3       17.40       18.45      3.43 o 
 -10   5   3       17.56       15.51      3.11 o 
  -9   5   3        3.57        0.55      1.92 o 
  -8   5   3       21.40       19.42      2.17 o 
  -7   5   3      774.81      758.79      9.74 o 
  -6   5   3       75.28       72.82      2.31 o 
  -5   5   3       12.04       14.42      1.27 o 
  -4   5   3       20.02       20.08      1.35 o 
  -3   5   3     1011.38     1042.33     10.70 o 
  -2   5   3        0.40       -0.87      0.87 o 
  -1   5   3       28.45       31.08      1.30 o 
   0   5   3       22.58       24.10      1.33 o 
   1   5   3      197.78      216.32      3.36 o 
   2   5   3       71.91       89.30      2.06 o 
   3   5   3        6.00        3.14      1.00 o 
   4   5   3     1118.23     1105.24     13.91 o 
   5   5   3        0.13       -0.67      1.25 o 
   6   5   3       18.27       19.63      1.98 o 
   7   5   3       97.21       91.34      4.05 o 
   8   5   3      354.04      339.77      8.51 o 
   9   5   3        0.14        4.44      3.28 o 
  10   5   3        7.35        9.13      2.79 o 
  11   5   3        5.50        2.83      2.78 o 
 -12   6   3        6.89       11.61      4.03 o 
 -11   6   3       13.06       14.84      4.02 o 
 -10   6   3       45.79       49.24      4.28 o 
  -9   6   3        0.10       -1.92      1.92 o 
  -8   6   3        0.48       -0.90      1.89 o 
  -7   6   3      216.73      221.76      8.46 o 
  -6   6   3        1.78       -0.29      1.39 o 
  -5   6   3       32.54       37.22      1.97 o 
  -4   6   3        6.49        5.09      1.28 o 
  -3   6   3       11.18       12.32      1.36 o 
  -2   6   3        0.15       -0.94      0.94 o 
  -1   6   3       76.50       81.76      2.08 o 
   0   6   3        6.83       10.45      1.27 o 
   1   6   3      228.11      226.69      3.67 o 
   2   6   3       47.98       50.43      1.87 o 
   3   6   3      116.61      119.89      2.83 o 
   4   6   3       13.05       13.30      1.61 o 
   5   6   3      231.48      221.07      4.28 o 
   6   6   3        7.48       11.40      2.03 o 
   7   6   3       39.58       41.37      2.98 o 
   8   6   3       45.27       43.11      3.54 o 
   9   6   3        5.25        4.87      2.51 o 
  10   6   3        0.27       -0.53      2.67 o 
  11   6   3        0.73       -0.56      2.89 o 
 -11   7   3        0.92        0.03      3.61 o 
 -10   7   3       44.97       43.46      5.25 o 
  -9   7   3       26.10       29.59      3.28 o 
  -8   7   3        1.27       -0.46      2.08 o 
  -7   7   3       80.79       69.09      4.07 o 
  -6   7   3       95.97      108.04      4.60 o 
  -5   7   3       18.47       15.42      2.03 o 
  -4   7   3       79.50       77.96      2.77 o 
  -3   7   3        7.34        8.82      1.57 o 
  -2   7   3       76.04       81.79      2.64 o 
  -1   7   3       95.94       92.67      2.68 o 
   0   7   3       79.69       80.70      2.65 o 
   1   7   3      123.97      110.82      4.20 o 
   2   7   3      139.38      136.77      3.49 o 
   3   7   3       88.56      101.11      3.81 o 
   4   7   3        0.37       -0.84      1.45 o 
   5   7   3       29.43       34.02      2.76 o 
   6   7   3        8.91        7.77      2.23 o 
   7   7   3        3.19        1.93      2.28 o 
   8   7   3       28.61       26.46      4.02 o 
   9   7   3        5.92        8.43      3.14 o 
  10   7   3        1.53       -0.11      3.38 o 
 -10   8   3        0.28       -3.26      3.95 o 
  -9   8   3        3.01       -1.19      3.15 o 
  -8   8   3       28.67       28.97      3.63 o 
  -7   8   3       20.02       19.04      3.64 o 
  -6   8   3       15.22       15.41      3.06 o 
  -5   8   3       86.20       90.64      5.73 o 
  -4   8   3        3.01        3.67      2.35 o 
  -3   8   3        8.22        2.83      2.84 o 
  -2   8   3       11.57       13.98      2.28 o 
  -1   8   3        1.41        0.84      1.92 o 
   0   8   3       35.47       33.85      2.88 o 
   1   8   3        1.66        0.94      1.65 o 
   2   8   3      447.33      421.75      7.81 o 
   3   8   3       98.11       97.88      3.84 o 
   4   8   3        1.11        0.00      1.93 o 
   5   8   3        0.44       -1.92      1.92 o 
   6   8   3       17.06       22.99      3.10 o 
   7   8   3       33.14       43.55      3.92 o 
   8   8   3        0.85       -1.13      2.89 o 
   9   8   3        6.35       10.14      4.38 o 
  -8   9   3       13.64        9.27      4.68 o 
  -7   9   3        0.02        0.23      2.96 o 
  -6   9   3       41.51       37.60      4.17 o 
  -5   9   3        8.67       10.06      3.31 o 
  -4   9   3        9.38        6.52      2.77 o 
  -3   9   3        0.15        2.00      2.49 o 
  -2   9   3        1.32        1.70      2.44 o 
  -1   9   3      145.93      147.66      6.12 o 
   0   9   3       22.89       20.84      2.87 o 
   1   9   3        0.66       -0.73      2.28 o 
   2   9   3        5.08        4.04      2.55 o 
   3   9   3        0.00        0.58      2.38 o 
   4   9   3        0.02        1.70      2.73 o 
   5   9   3       32.65       37.05      5.82 o 
   6   9   3        6.48        1.64      3.89 o 
   7   9   3       33.64       45.96      7.65 o 
  -6  10   3        4.76        8.84      4.15 o 
  -5  10   3        9.32        3.20      3.36 o 
  -4  10   3        0.00       -1.18      3.20 o 
  -3  10   3       18.93       11.18      3.33 o 
  -2  10   3       12.41        4.74      2.97 o 
  -1  10   3       28.35       26.76      4.12 o 
   0  10   3        0.80       -2.66      2.66 o 
   1  10   3        1.27        4.24      2.97 o 
   2  10   3       35.03       40.36      4.52 o 
   3  10   3        5.06        1.78      3.26 o 
   4  10   3        0.00       -3.40      3.40 o 
   5  10   3       22.69       20.22      5.17 o 
  -2  11   3       16.39       13.58      5.25 o 
  -1  11   3        0.04        1.95      3.44 o 
   0  11   3        7.79       14.42      4.38 o 
   1  11   3        9.04       14.35      5.05 o 
 -14   0   4        5.75        6.81      4.00 o 
 -12   0   4        3.33        3.44      3.20 o 
 -10   0   4      417.83      411.30     10.12 o 
  -8   0   4       15.88       15.67      1.72 o 
  -6   0   4      380.65      392.12      6.83 o 
  -4   0   4      903.12      908.57     12.05 o 
  -2   0   4    12924.90    12686.85    160.22 o 
   0   0   4       31.13       29.46      1.17 o 
   2   0   4     1125.49     1119.74     17.40 o 
   4   0   4      979.46      937.93     14.90 o 
   6   0   4      319.52      367.99      6.48 o 
   8   0   4      111.25      124.31      6.56 o 
  10   0   4       31.57       40.81      5.00 o 
  12   0   4       13.30       18.41      5.04 o 
 -14   1   4        4.49        4.09      2.83 o 
 -13   1   4       18.28       17.28      3.07 o 
 -12   1   4        0.27       -1.55      2.32 o 
 -11   1   4      115.02      116.76      4.57 o 
 -10   1   4       18.77       20.80      1.98 o 
  -9   1   4       16.02       17.08      1.57 o 
  -8   1   4      160.01      151.24      3.52 o 
  -7   1   4       90.32       88.20      2.39 o 
  -6   1   4     1052.65      983.04     10.76 o 
  -5   1   4     1312.16     1234.64     13.42 o 
  -4   1   4       40.68       50.21      1.39 o 
  -3   1   4        7.09        4.58      0.63 o 
  -2   1   4        8.37        4.86      0.67 o 
  -1   1   4     4160.00     4163.30     36.50 o 
   0   1   4     2881.47     2810.41     29.58 o 
   1   1   4        6.16        8.61      0.83 o 
   2   1   4      209.68      235.18      3.07 o 
   3   1   4      127.19      116.69      1.80 o 
   4   1   4       15.06       16.99      0.83 o 
   5   1   4        8.58        9.85      0.92 o 
   6   1   4        9.39        9.10      1.01 o 
   7   1   4      382.12      387.18      5.26 o 
   8   1   4      127.11      130.95      3.55 o 
   9   1   4       98.78       88.95      4.12 o 
  10   1   4        7.69        6.65      2.35 o 
  11   1   4       15.33       13.24      2.86 o 
  12   1   4        7.90       12.25      3.05 o 
  13   1   4        1.44        1.41      2.74 o 
 -14   2   4        0.02        0.15      3.53 o 
 -13   2   4        7.72        7.66      3.16 o 
 -12   2   4        0.35        2.43      2.66 o 
 -11   2   4       77.92       75.02      4.19 o 
 -10   2   4      156.02      153.47      4.14 o 
  -9   2   4       20.64       19.61      1.81 o 
  -8   2   4       45.75       50.92      2.12 o 
  -7   2   4      459.36      440.97      5.76 o 
  -6   2   4      750.89      779.42      8.61 o 
  -5   2   4      158.47      161.94      2.56 o 
  -4   2   4       47.63       38.37      1.56 o 
  -3   2   4       23.10       17.64      0.88 o 
  -2   2   4      920.70      929.32      9.04 o 
  -1   2   4     1401.47     1387.79     11.63 o 
   0   2   4      655.91      642.10      6.22 o 
   1   2   4      144.75      136.06      2.25 o 
   2   2   4     1266.07     1274.62     12.87 o 
   3   2   4       25.13       29.50      1.04 o 
   4   2   4      529.15      576.46      7.14 o 
   5   2   4      187.11      219.31      2.84 o 
   6   2   4       10.40        9.35      0.99 o 
   7   2   4      346.03      349.21      4.85 o 
   8   2   4        1.54        2.99      1.31 o 
   9   2   4       55.83       51.47      2.70 o 
  10   2   4       12.92       13.55      2.55 o 
  11   2   4        4.35        6.61      2.81 o 
  12   2   4        0.13       -0.23      2.84 o 
 -13   3   4        0.05        2.51      3.29 o 
 -12   3   4        5.78        8.56      3.52 o 
 -11   3   4        3.88        5.00      2.10 o 
 -10   3   4       57.57       56.09      3.18 o 
  -9   3   4      348.91      350.10      5.95 o 
  -8   3   4       18.13       20.98      1.69 o 
  -7   3   4      511.78      509.38      6.47 o 
  -6   3   4      113.88      112.75      2.49 o 
  -5   3   4       43.43       33.89      1.42 o 
  -4   3   4     1213.04     1221.06     11.25 o 
  -3   3   4       31.67       29.34      1.13 o 
  -2   3   4      568.84      537.13      5.41 o 
  -1   3   4     2659.19     2579.53     22.93 o 
   0   3   4       70.80       68.24      1.47 o 
   1   3   4      212.46      199.45      3.28 o 
   2   3   4      294.40      321.23      4.08 o 
   3   3   4       28.69       30.28      1.22 o 
   4   3   4      136.36      157.88      2.58 o 
   5   3   4       10.62       12.84      1.01 o 
   6   3   4        0.53       -0.25      0.88 o 
   7   3   4        2.91        2.75      1.06 o 
   8   3   4        0.99        1.42      1.38 o 
   9   3   4      170.66      168.59      5.09 o 
  10   3   4       33.49       42.89      3.74 o 
  11   3   4        4.67        7.67      4.14 o 
  12   3   4       13.82       14.07      4.83 o 
 -13   4   4       21.10       21.62      5.27 o 
 -12   4   4        1.81       -2.50      2.88 o 
 -11   4   4       41.24       40.69      3.59 o 
 -10   4   4        1.88        0.11      1.94 o 
  -9   4   4       78.53       75.86      3.63 o 
  -8   4   4       45.77       50.16      2.59 o 
  -7   4   4      179.80      180.30      3.77 o 
  -6   4   4      194.99      198.21      3.54 o 
  -5   4   4       16.25       15.29      1.17 o 
  -4   4   4        1.15        2.32      0.80 o 
  -3   4   4      843.72      837.86      8.16 o 
  -2   4   4     3002.36     3131.88     28.44 o 
  -1   4   4       35.18       35.69      1.31 o 
   0   4   4      640.04      654.63      7.18 o 
   1   4   4      172.59      177.43      3.11 o 
   2   4   4       11.47       11.61      1.00 o 
   3   4   4      165.12      174.79      2.90 o 
   4   4   4        1.33        1.26      0.89 o 
   5   4   4       15.92       19.75      1.33 o 
   6   4   4       36.82       40.80      1.77 o 
   7   4   4      286.60      275.94      5.16 o 
   8   4   4       56.58       57.43      2.78 o 
   9   4   4      204.21      224.09      8.57 o 
  10   4   4        8.93        7.57      2.67 o 
  11   4   4        3.53        6.03      2.86 o 
  12   4   4        0.21       -2.98      2.98 o 
 -12   5   4       15.34       18.67      4.95 o 
 -11   5   4        0.07        0.44      2.71 o 
 -10   5   4        0.87       -0.97      1.99 o 
  -9   5   4       14.91       17.47      2.74 o 
  -8   5   4       66.41       71.33      3.52 o 
  -7   5   4       77.42       89.56      3.26 o 
  -6   5   4       32.50       30.89      1.81 o 
  -5   5   4       36.19       40.56      1.63 o 
  -4   5   4       93.83      100.07      2.29 o 
  -3   5   4     1169.50     1140.98     11.28 o 
  -2   5   4     1081.03     1059.68     10.77 o 
  -1   5   4        1.61        3.98      1.00 o 
   0   5   4       23.20       26.07      1.27 o 
   1   5   4       27.20       32.98      1.34 o 
   2   5   4      135.39      133.88      2.81 o 
   3   5   4      110.69      108.57      2.57 o 
   4   5   4      544.47      517.06      8.98 o 
   5   5   4      100.27      105.85      2.84 o 
   6   5   4      641.32      635.58      9.93 o 
   7   5   4       27.13       29.81      3.00 o 
   8   5   4        2.44        0.79      2.12 o 
   9   5   4       55.71       61.39      4.34 o 
  10   5   4       28.07       21.81      3.26 o 
  11   5   4        0.01        0.36      2.81 o 
 -12   6   4       19.61       10.45      4.05 o 
 -11   6   4        7.57        9.00      3.53 o 
 -10   6   4        1.91       -0.63      2.30 o 
  -9   6   4       15.33        9.07      2.53 o 
  -8   6   4       21.74       18.05      2.83 o 
  -7   6   4       29.11       24.22      2.54 o 
  -6   6   4       72.69       65.82      2.71 o 
  -5   6   4        0.78        0.82      1.43 o 
  -4   6   4       15.11       22.36      1.69 o 
  -3   6   4      369.54      364.78      4.99 o 
  -2   6   4       71.52       65.59      1.90 o 
  -1   6   4        1.46        1.29      1.04 o 
   0   6   4      330.16      318.72      4.51 o 
   1   6   4      677.29      678.16      7.73 o 
   2   6   4       81.62       87.11      2.49 o 
   3   6   4       50.66       51.94      2.13 o 
   4   6   4        0.79       -0.32      1.20 o 
   5   6   4       96.70       99.13      5.19 o 
   6   6   4        8.63        7.36      2.28 o 
   7   6   4        0.00        1.12      2.30 o 
   8   6   4       24.53       33.02      5.11 o 
   9   6   4        9.52       11.95      3.12 o 
  10   6   4        2.90        2.57      2.65 o 
 -11   7   4        0.39        1.01      3.50 o 
 -10   7   4        9.78       11.82      3.52 o 
  -9   7   4        0.00       -2.33      2.33 o 
  -8   7   4        3.87        6.53      2.96 o 
  -7   7   4       41.83       34.96      3.50 o 
  -6   7   4       16.91       15.52      2.45 o 
  -5   7   4       79.33       79.60      3.49 o 
  -4   7   4       35.65       34.70      2.27 o 
  -3   7   4      318.13      299.79      5.54 o 
  -2   7   4       22.76       18.44      1.63 o 
  -1   7   4       25.63       22.81      1.93 o 
   0   7   4       57.78       64.03      2.85 o 
   1   7   4        2.22        2.56      1.44 o 
   2   7   4       84.26       82.02      2.80 o 
   3   7   4       29.40       33.79      2.13 o 
   4   7   4       81.29       82.41      3.33 o 
   5   7   4       27.76       26.35      2.57 o 
   6   7   4       15.41       16.99      2.66 o 
   7   7   4        2.23        4.62      2.30 o 
   8   7   4       10.66       12.80      3.30 o 
   9   7   4        5.10        8.67      3.24 o 
  10   7   4       11.43        9.19      3.68 o 
 -10   8   4        0.10       -3.73      3.73 o 
  -9   8   4        0.00        0.11      3.23 o 
  -8   8   4        0.33       -1.02      2.36 o 
  -7   8   4        1.07        0.53      2.60 o 
  -6   8   4        1.32        0.19      2.49 o 
  -5   8   4       26.47       24.40      3.27 o 
  -4   8   4        3.71        4.28      1.99 o 
  -3   8   4       27.29       29.42      2.94 o 
  -2   8   4        3.92        6.55      2.03 o 
  -1   8   4       38.68       44.01      2.92 o 
   0   8   4       12.63       11.87      2.00 o 
   1   8   4        8.55        4.29      1.79 o 
   2   8   4      148.87      159.40      5.05 o 
   3   8   4        2.20        1.55      1.95 o 
   4   8   4        5.50        0.22      1.99 o 
   5   8   4       16.58       16.52      2.87 o 
   6   8   4        0.00       -0.99      2.24 o 
   7   8   4        2.54        1.97      2.69 o 
   8   8   4       10.06       11.17      3.83 o 
  -8   9   4        0.03        1.47      3.63 o 
  -7   9   4        2.28        3.55      3.26 o 
  -6   9   4       21.56       15.06      3.72 o 
  -5   9   4       20.32       27.76      4.16 o 
  -4   9   4        1.22       -2.31      2.31 o 
  -3   9   4       31.05       24.14      3.42 o 
  -2   9   4        3.31        7.01      2.69 o 
  -1   9   4       80.59       83.27      4.42 o 
   0   9   4        2.27        0.52      2.37 o 
   1   9   4       11.84       13.26      2.92 o 
   2   9   4        0.49       -1.36      2.15 o 
   3   9   4        6.64       10.29      2.73 o 
   4   9   4       33.94       34.36      4.21 o 
   5   9   4        2.24        2.99      3.26 o 
   6   9   4       52.51       61.36      7.39 o 
   7   9   4       14.36       25.48      5.11 o 
  -6  10   4        1.30       -3.27      3.27 o 
  -5  10   4        8.53        6.85      3.59 o 
  -4  10   4        3.49        1.22      3.20 o 
  -3  10   4        7.12        6.15      3.34 o 
  -2  10   4        8.91        6.72      3.28 o 
  -1  10   4       59.65       55.21      5.13 o 
   0  10   4        0.55        3.11      2.99 o 
   1  10   4       49.15       54.00      5.74 o 
   2  10   4        3.74        0.70      3.32 o 
   3  10   4        6.17        1.92      3.77 o 
   4  10   4        2.59       -3.37      3.37 o 
   5  10   4        4.43        3.21      5.70 o 
  -2  11   4        0.23        1.09      8.79 o 
  -1  11   4        2.99        3.31      3.78 o 
   0  11   4       25.53       25.94      5.65 o 
 -13   0   5        5.62       11.73      3.84 o 
 -11   0   5        7.64       11.75      3.23 o 
  -9   0   5       90.16       91.68      3.96 o 
  -7   0   5       69.24       82.26      2.89 o 
  -5   0   5       56.19       48.02      3.17 o 
  -3   0   5       67.86       62.26      1.74 o 
  -1   0   5      106.78      120.01      2.47 o 
   1   0   5      745.68      689.36     15.45 o 
   3   0   5     1137.48     1182.97     17.32 o 
   5   0   5      141.71      132.72      4.23 o 
   7   0   5      468.86      447.20      9.20 o 
   9   0   5       23.80       22.46      3.49 o 
  11   0   5       21.27       25.03      6.61 o 
 -14   1   5       15.26       15.02      3.38 o 
 -13   1   5        1.68       -1.10      2.35 o 
 -12   1   5        7.67        6.93      2.64 o 
 -11   1   5       38.03       33.85      2.80 o 
 -10   1   5      148.70      144.09      4.54 o 
  -9   1   5        0.28        1.50      1.41 o 
  -8   1   5       27.40       25.22      1.66 o 
  -7   1   5       70.28       67.55      2.15 o 
  -6   1   5     1145.65     1143.76     12.83 o 
  -5   1   5     1559.17     1569.29     15.49 o 
  -4   1   5      614.32      622.17      6.15 o 
  -3   1   5      365.45      360.54      4.08 o 
  -2   1   5       23.10       36.07      1.12 o 
  -1   1   5      469.95      434.98      4.78 o 
   0   1   5       56.58       50.85      1.26 o 
   1   1   5      670.18      626.74      8.90 o 
   2   1   5       57.76       66.28      1.41 o 
   3   1   5      205.79      203.69      2.71 o 
   4   1   5      187.59      198.04      2.81 o 
   5   1   5      407.67      420.31      4.71 o 
   6   1   5       45.87       55.77      1.71 o 
   7   1   5        3.95        4.45      1.09 o 
   8   1   5       40.14       40.23      2.27 o 
   9   1   5       30.78       32.12      2.72 o 
  10   1   5       15.35       14.54      2.61 o 
  11   1   5       16.44       14.67      3.22 o 
  12   1   5        3.15        2.65      2.60 o 
 -14   2   5        2.33       -2.46      3.26 o 
 -13   2   5       23.16       18.82      3.71 o 
 -12   2   5        9.75        5.61      2.75 o 
 -11   2   5        5.96        2.12      2.30 o 
 -10   2   5      149.02      144.50      4.55 o 
  -9   2   5       77.26       76.60      3.06 o 
  -8   2   5       21.88       18.25      1.63 o 
  -7   2   5      496.66      506.89      6.15 o 
  -6   2   5      353.76      320.03      3.95 o 
  -5   2   5      105.96       97.27      1.94 o 
  -4   2   5      216.05      200.88      2.70 o 
  -3   2   5        0.87        0.81      0.71 o 
  -2   2   5       70.73       70.89      1.52 o 
  -1   2   5      818.39      775.31      7.68 o 
   0   2   5      680.35      697.23      7.16 o 
   1   2   5      434.80      394.46      5.25 o 
   2   2   5      894.94      927.42     10.57 o 
   3   2   5       49.76       51.71      1.35 o 
   4   2   5      710.55      777.73      8.52 o 
   5   2   5       43.89       46.73      1.40 o 
   6   2   5       74.04       77.58      1.87 o 
   7   2   5      160.97      159.67      3.10 o 
   8   2   5      144.13      151.06      3.76 o 
   9   2   5       45.80       36.96      2.49 o 
  10   2   5       21.84       17.27      2.49 o 
  11   2   5       69.54       66.93      5.07 o 
  12   2   5       12.68       14.14      3.78 o 
 -13   3   5       14.75        6.55      3.74 o 
 -12   3   5        5.67        5.71      3.23 o 
 -11   3   5        2.92        0.84      1.86 o 
 -10   3   5        5.52        6.03      1.97 o 
  -9   3   5      121.56      110.31      3.50 o 
  -8   3   5        0.73       -0.26      1.29 o 
  -7   3   5       17.57       16.80      1.33 o 
  -6   3   5      175.33      179.32      3.00 o 
  -5   3   5      568.11      588.92      6.32 o 
  -4   3   5      859.61      918.78      9.13 o 
  -3   3   5      547.23      575.97      6.15 o 
  -2   3   5      327.89      339.40      3.93 o 
  -1   3   5      787.76      818.96      7.97 o 
   0   3   5      152.13      166.10      2.38 o 
   1   3   5      689.70      682.93      7.77 o 
   2   3   5      692.80      723.60      7.22 o 
   3   3   5      227.49      230.24      3.12 o 
   4   3   5       20.26       22.11      1.24 o 
   5   3   5        2.52        2.49      0.91 o 
   6   3   5        3.87        1.82      0.81 o 
   7   3   5        0.01        0.37      1.29 o 
   8   3   5        2.17        1.41      1.70 o 
   9   3   5        6.31        6.72      2.20 o 
  10   3   5       16.43       14.76      3.21 o 
  11   3   5       36.49       39.00      5.13 o 
  12   3   5        6.54        5.18      3.67 o 
 -13   4   5       10.04        8.75      4.07 o 
 -12   4   5        0.02        1.64      3.38 o 
 -11   4   5        8.76        2.87      2.37 o 
 -10   4   5        1.56       -0.65      2.12 o 
  -9   4   5        0.00        0.73      1.91 o 
  -8   4   5       57.07       54.99      2.59 o 
  -7   4   5       69.54       73.61      2.57 o 
  -6   4   5      243.68      242.32      3.85 o 
  -5   4   5       69.20       63.41      1.74 o 
  -4   4   5       80.70       90.67      2.42 o 
  -3   4   5      181.47      167.25      2.69 o 
  -2   4   5     2622.65     2627.91     23.65 o 
  -1   4   5      415.42      357.49      4.67 o 
   0   4   5        3.24        2.22      0.85 o 
   1   4   5      195.50      210.13      3.44 o 
   2   4   5      194.04      207.63      3.14 o 
   3   4   5      406.53      416.04      5.25 o 
   4   4   5      113.65      131.72      2.69 o 
   5   4   5      720.66      696.91      8.49 o 
   6   4   5       38.48       39.87      1.80 o 
   7   4   5        1.15        1.46      1.69 o 
   8   4   5       22.32       21.17      2.34 o 
   9   4   5       65.78       59.97      3.70 o 
  10   4   5        8.25       10.07      3.88 o 
  11   4   5       14.17       13.75      3.33 o 
 -12   5   5        0.67        2.98      3.60 o 
 -11   5   5        2.44        0.84      2.56 o 
 -10   5   5       14.97       11.44      2.94 o 
  -9   5   5       89.30       81.69      5.05 o 
  -8   5   5       54.44       49.92      2.71 o 
  -7   5   5      261.62      251.51      4.93 o 
  -6   5   5        0.82        1.79      1.36 o 
  -5   5   5       45.93       47.13      2.03 o 
  -4   5   5      268.02      251.57      3.85 o 
  -3   5   5      605.66      595.57      6.63 o 
  -2   5   5      312.40      310.98      4.68 o 
  -1   5   5       15.76       18.81      1.26 o 
   0   5   5       13.42       16.09      1.09 o 
   1   5   5       75.80       83.61      2.23 o 
   2   5   5      167.29      161.19      3.56 o 
   3   5   5       60.36       61.85      2.61 o 
   4   5   5        4.80        4.80      1.15 o 
   5   5   5       80.97       86.49      3.35 o 
   6   5   5      634.09      594.42     10.53 o 
   7   5   5        3.44       -0.80      1.69 o 
   8   5   5       46.59       47.21      3.41 o 
   9   5   5        0.57        0.70      2.34 o 
  10   5   5        0.00        0.69      2.54 o 
  11   5   5        2.08        1.07      2.89 o 
 -12   6   5        9.63       15.77      4.26 o 
 -11   6   5        0.57        0.97      2.95 o 
 -10   6   5        3.35        4.25      2.86 o 
  -9   6   5        5.06        0.80      2.39 o 
  -8   6   5        7.61        8.12      2.59 o 
  -7   6   5       79.14       75.46      3.62 o 
  -6   6   5      104.80      108.01      3.51 o 
  -5   6   5       85.18       81.99      2.80 o 
  -4   6   5       62.82       58.59      2.15 o 
  -3   6   5      181.35      169.37      3.36 o 
  -2   6   5     1021.83     1036.59     11.45 o 
  -1   6   5        1.22        0.74      1.08 o 
   0   6   5      447.41      440.57      5.64 o 
   1   6   5      110.62      109.61      3.23 o 
   2   6   5      205.36      207.66      3.74 o 
   3   6   5       40.60       37.65      2.22 o 
   4   6   5       28.82       33.08      2.92 o 
   5   6   5       81.81       85.34      3.90 o 
   6   6   5        2.95        5.93      2.26 o 
   7   6   5       33.23       40.87      4.41 o 
   8   6   5        5.92        7.19      2.61 o 
   9   6   5       19.39       21.64      3.30 o 
  10   6   5        0.08        0.69      2.68 o 
 -11   7   5        0.56        1.91      3.66 o 
 -10   7   5        5.11       -0.27      2.92 o 
  -9   7   5        9.33        7.14      3.61 o 
  -8   7   5        1.71        4.81      3.93 o 
  -7   7   5       41.56       43.20      4.30 o 
  -6   7   5       71.46       81.76      4.83 o 
  -5   7   5       60.04       69.54      4.18 o 
  -4   7   5      158.08      162.10      4.91 o 
  -3   7   5       70.55       69.68      2.92 o 
  -2   7   5      104.86      105.67      3.35 o 
  -1   7   5      109.20      105.76      4.67 o 
   0   7   5      300.58      292.82      5.16 o 
   1   7   5       10.37        7.22      1.61 o 
   2   7   5       34.24       28.15      2.09 o 
   3   7   5      214.40      204.14      4.96 o 
   4   7   5      182.47      176.75      5.77 o 
   5   7   5        5.66        6.44      2.04 o 
   6   7   5      107.19      106.42      4.71 o 
   7   7   5        0.32        1.81      3.00 o 
   8   7   5       23.78       21.20      3.61 o 
   9   7   5       13.01       10.11      3.13 o 
 -10   8   5        0.84       -3.51      3.87 o 
  -9   8   5        7.73        9.45      3.01 o 
  -8   8   5        0.12        1.23      2.79 o 
  -7   8   5        3.04        2.91      2.74 o 
  -6   8   5       10.14        5.06      2.66 o 
  -5   8   5        0.27        1.19      2.19 o 
  -4   8   5        0.03       -1.33      1.86 o 
  -3   8   5      128.00      119.51      4.33 o 
  -2   8   5        0.13       -0.71      1.75 o 
  -1   8   5       34.14       29.84      2.77 o 
   0   8   5       96.84      104.95      3.71 o 
   1   8   5        2.66        2.26      1.89 o 
   2   8   5       27.44       27.59      2.71 o 
   3   8   5       31.61       32.79      2.85 o 
   4   8   5       39.62       40.76      3.61 o 
   5   8   5       22.29       31.86      3.29 o 
   6   8   5       17.36       17.74      4.82 o 
   7   8   5       60.20       62.33      5.46 o 
   8   8   5        0.97       -0.86      3.40 o 
  -8   9   5        2.71        0.28      3.13 o 
  -7   9   5       14.38       13.88      3.74 o 
  -6   9   5        7.50        5.73      3.13 o 
  -5   9   5        5.46        1.68      3.02 o 
  -4   9   5       13.70        8.51      2.95 o 
  -3   9   5       15.65       20.34      3.36 o 
  -2   9   5       11.64       11.68      2.88 o 
  -1   9   5      105.28      100.99      5.46 o 
   0   9   5        2.30        7.05      2.50 o 
   1   9   5       56.79       61.26      3.99 o 
   2   9   5       46.28       41.88      3.56 o 
   3   9   5       10.44       11.69      2.92 o 
   4   9   5        5.54        8.81      4.48 o 
   5   9   5       61.83       76.51      5.54 o 
   6   9   5        3.62        6.15      3.95 o 
   7   9   5       10.84       33.30     10.38 o 
  -6  10   5        3.14        5.51      3.67 o 
  -5  10   5        0.56       -0.49      3.44 o 
  -4  10   5       35.79       40.07      5.28 o 
  -3  10   5        1.52        0.61      2.90 o 
  -2  10   5       48.67       50.89      5.06 o 
  -1  10   5        2.57        0.04      2.90 o 
   0  10   5        3.39        2.04      3.11 o 
   1  10   5        0.74        1.06      3.04 o 
   2  10   5        8.45       11.60      4.85 o 
   3  10   5       61.74       69.15      6.84 o 
   4  10   5       43.15       51.07      6.40 o 
 -14   0   6       82.34       88.84      8.46 o 
 -12   0   6        0.00        1.53      3.10 o 
 -10   0   6      102.08       99.06      5.29 o 
  -8   0   6      101.15      102.17      3.95 o 
  -6   0   6      198.94      206.41      4.66 o 
  -4   0   6      173.46      167.63      3.27 o 
  -2   0   6      946.62      928.13     16.25 o 
   0   0   6     1622.04     1686.82     33.16 o 
   2   0   6       49.71       49.00      1.76 o 
   4   0   6      387.98      353.29      6.18 o 
   6   0   6      552.30      559.40     10.38 o 
   8   0   6      114.83      122.35      6.14 o 
  10   0   6        2.85        3.30      3.56 o 
  12   0   6       31.22       29.71      7.47 o 
 -14   1   6        0.69        0.75      2.87 o 
 -13   1   6        0.05       -2.27      2.50 o 
 -12   1   6        1.62       -0.69      2.40 o 
 -11   1   6        1.51        1.15      1.83 o 
 -10   1   6        6.99        4.27      1.97 o 
  -9   1   6        7.94        8.81      1.75 o 
  -8   1   6        0.62       -1.09      1.18 o 
  -7   1   6      610.84      660.79      7.76 o 
  -6   1   6      515.82      535.82      7.12 o 
  -5   1   6      430.74      417.84      4.78 o 
  -4   1   6      247.86      241.25      3.39 o 
  -3   1   6      118.45      125.84      1.99 o 
  -2   1   6      569.77      570.27      6.87 o 
  -1   1   6      205.00      225.61      3.49 o 
   0   1   6        4.56        0.51      0.68 o 
   1   1   6       38.66       32.31      1.61 o 
   2   1   6       15.25       11.29      0.83 o 
   3   1   6     1858.83     1942.48     22.02 o 
   4   1   6        9.29       12.90      1.01 o 
   5   1   6      412.22      431.42      4.91 o 
   6   1   6        2.57        2.26      0.88 o 
   7   1   6       48.64       48.70      2.23 o 
   8   1   6       48.39       43.45      2.78 o 
   9   1   6       24.50       16.96      2.34 o 
  10   1   6        0.79        0.47      2.45 o 
  11   1   6       54.48       56.61      4.61 o 
  12   1   6        6.03        5.49      2.80 o 
 -14   2   6        3.64        6.93      3.77 o 
 -13   2   6       58.04       65.29      5.69 o 
 -12   2   6       58.78       59.37      4.67 o 
 -11   2   6       41.05       37.58      2.95 o 
 -10   2   6        3.05        3.82      1.79 o 
  -9   2   6      440.11      426.45      6.94 o 
  -8   2   6      588.89      591.66      8.94 o 
  -7   2   6       10.55        8.44      1.07 o 
  -6   2   6      100.28       94.46      2.07 o 
  -5   2   6        4.31        5.23      0.87 o 
  -4   2   6      103.16       72.22      2.14 o 
  -3   2   6      895.97      905.58      8.73 o 
  -2   2   6        8.71       10.28      0.73 o 
  -1   2   6       59.48       52.72      1.92 o 
   0   2   6     2192.47     2286.74     25.44 o 
   1   2   6     1251.41     1305.65     14.40 o 
   2   2   6     1088.58     1144.68     12.82 o 
   3   2   6      239.28      251.04      4.78 o 
   4   2   6       17.68       19.44      1.11 o 
   5   2   6       68.64       74.33      2.62 o 
   6   2   6       37.85       38.98      1.41 o 
   7   2   6      559.56      549.85      8.07 o 
   8   2   6        5.95        7.19      1.57 o 
   9   2   6       44.99       40.79      2.67 o 
  10   2   6       49.90       57.81      3.98 o 
  11   2   6        0.11       -2.46      2.49 o 
  12   2   6        1.85        0.38      3.52 o 
 -13   3   6        1.69        0.17      3.43 o 
 -12   3   6       62.31       73.91      5.60 o 
 -11   3   6        0.00       -0.40      1.90 o 
 -10   3   6       24.78       18.26      2.35 o 
  -9   3   6       22.83       23.95      2.11 o 
  -8   3   6        1.81        0.21      1.29 o 
  -7   3   6        3.09        4.02      1.09 o 
  -6   3   6      215.92      199.62      2.93 o 
  -5   3   6       32.82       33.01      1.48 o 
  -4   3   6        2.51        2.24      0.99 o 
  -3   3   6       60.34       56.72      1.74 o 
  -2   3   6        2.09        1.66      0.75 o 
  -1   3   6     1683.76     1719.49     16.22 o 
   0   3   6       18.75       19.05      1.12 o 
   1   3   6       33.11       45.06      1.41 o 
   2   3   6       32.60       32.21      1.78 o 
   3   3   6      542.80      586.96      7.19 o 
   4   3   6       22.09       22.24      1.36 o 
   5   3   6      113.15      120.14      2.52 o 
   6   3   6        5.68        7.33      1.17 o 
   7   3   6       39.96       47.58      2.42 o 
   8   3   6      236.33      225.45      5.36 o 
   9   3   6        9.08       10.81      2.41 o 
  10   3   6       52.93       50.29      4.39 o 
  11   3   6       22.82       25.23      4.16 o 
  12   3   6       28.14       33.18      5.65 o 
 -13   4   6       15.04       10.33      4.29 o 
 -12   4   6       27.40       26.27      4.70 o 
 -11   4   6        4.95        7.95      2.53 o 
 -10   4   6        5.48        7.51      2.41 o 
  -9   4   6        6.99        9.68      1.93 o 
  -8   4   6      501.55      501.47      8.30 o 
  -7   4   6       27.02       23.99      1.83 o 
  -6   4   6       11.38        9.86      1.42 o 
  -5   4   6      121.16      117.82      3.02 o 
  -4   4   6      244.57      246.03      3.54 o 
  -3   4   6        4.50        8.22      1.11 o 
  -2   4   6     1562.36     1576.31     14.30 o 
  -1   4   6      313.12      318.62      3.90 o 
   0   4   6       19.80       19.56      1.10 o 
   1   4   6        5.29        1.94      0.72 o 
   2   4   6        0.08        0.22      0.75 o 
   3   4   6        1.34        0.00      0.89 o 
   4   4   6        4.14        3.23      0.84 o 
   5   4   6      178.32      177.92      3.15 o 
   6   4   6        6.02        3.23      1.25 o 
   7   4   6      326.96      317.81      9.62 o 
   8   4   6        4.55        3.83      2.37 o 
   9   4   6       40.59       44.93      3.56 o 
  10   4   6       56.76       51.65      4.46 o 
  11   4   6        0.03        3.89      2.89 o 
 -12   5   6        3.03       -3.34      3.34 o 
 -11   5   6        0.55        1.45      2.64 o 
 -10   5   6        0.64        1.53      2.51 o 
  -9   5   6        3.36        1.72      2.14 o 
  -8   5   6       23.62       24.33      2.47 o 
  -7   5   6       45.80       47.37      2.70 o 
  -6   5   6       58.78       68.10      2.44 o 
  -5   5   6        2.48        0.56      1.13 o 
  -4   5   6        3.04        0.11      1.02 o 
  -3   5   6        0.57        2.43      1.08 o 
  -2   5   6       36.33       39.37      1.51 o 
  -1   5   6      132.55      141.53      2.59 o 
   0   5   6       57.26       64.78      2.02 o 
   1   5   6      112.08      110.99      2.47 o 
   2   5   6      832.75      815.85     13.11 o 
   3   5   6       72.39       73.27      2.39 o 
   4   5   6        0.01        0.95      1.35 o 
   5   5   6      127.90      128.63      3.43 o 
   6   5   6      106.12      110.10      3.42 o 
   7   5   6       11.49       12.74      2.24 o 
   8   5   6        1.76        0.04      2.01 o 
   9   5   6        1.15       -0.32      2.50 o 
  10   5   6        0.00       -0.77      2.50 o 
  11   5   6       22.57       35.46      4.39 o 
 -12   6   6       17.89       22.47      4.32 o 
 -11   6   6        8.53        9.23      3.60 o 
 -10   6   6       23.38       17.48      3.81 o 
  -9   6   6       41.16       44.01      4.51 o 
  -8   6   6       10.96        8.29      2.58 o 
  -7   6   6       12.77       15.32      2.32 o 
  -6   6   6       67.28       66.14      2.94 o 
  -5   6   6       82.25       67.29      2.85 o 
  -4   6   6       76.72       71.73      2.30 o 
  -3   6   6      157.96      159.28      3.68 o 
  -2   6   6      394.81      401.06      5.62 o 
  -1   6   6       29.84       36.62      1.79 o 
   0   6   6       32.99       29.47      1.63 o 
   1   6   6      117.68      113.29      3.09 o 
   2   6   6       14.40       15.16      1.77 o 
   3   6   6      496.31      450.15      7.96 o 
   4   6   6        3.23        2.80      1.89 o 
   5   6   6        7.42        3.37      2.30 o 
   6   6   6        6.99        4.60      2.25 o 
   7   6   6       26.57       31.02      4.73 o 
   8   6   6       10.16        5.29      3.02 o 
   9   6   6        0.27        4.68      2.76 o 
  10   6   6        1.60        4.35      3.01 o 
 -11   7   6       11.03        6.89      3.73 o 
 -10   7   6        0.06       -3.01      3.01 o 
  -9   7   6        0.12       -1.24      2.87 o 
  -8   7   6        1.09        1.45      2.80 o 
  -7   7   6        4.86        2.43      2.66 o 
  -6   7   6       13.19       10.03      2.36 o 
  -5   7   6       23.71       24.67      2.85 o 
  -4   7   6       48.29       48.94      2.98 o 
  -3   7   6       57.09       57.67      2.89 o 
  -2   7   6        4.28        4.71      1.53 o 
  -1   7   6      156.93      155.10      5.17 o 
   0   7   6       15.94       14.31      1.77 o 
   1   7   6        1.69       -1.44      1.44 o 
   2   7   6      462.93      476.64      8.14 o 
   3   7   6       59.35       59.24      3.03 o 
   4   7   6       67.54       68.36      3.40 o 
   5   7   6      108.13      115.44      4.82 o 
   6   7   6        4.44        2.04      2.72 o 
   7   7   6        0.00       -0.51      2.40 o 
   8   7   6       17.20       12.76      3.66 o 
   9   7   6       12.23       13.77      3.90 o 
  -9   8   6        2.63        0.18      3.26 o 
  -8   8   6       30.16       29.46      4.38 o 
  -7   8   6        0.27        0.50      2.93 o 
  -6   8   6        3.89        1.23      2.81 o 
  -5   8   6        8.88        8.58      2.36 o 
  -4   8   6       10.22        9.96      2.30 o 
  -3   8   6        0.05       -1.67      1.67 o 
  -2   8   6       47.45       48.42      3.18 o 
  -1   8   6       35.90       32.77      2.89 o 
   0   8   6       22.59       29.68      2.81 o 
   1   8   6       10.65        8.53      2.19 o 
   2   8   6       19.06       18.43      2.43 o 
   3   8   6        0.07       -1.10      1.99 o 
   4   8   6        0.72       -1.47      2.04 o 
   5   8   6       33.86       32.07      3.97 o 
   6   8   6       25.84       31.22      3.98 o 
   7   8   6        6.50        6.74      3.61 o 
   8   8   6       10.66        6.79      3.39 o 
  -8   9   6        9.69       13.52      3.76 o 
  -7   9   6        1.43        1.59      2.99 o 
  -6   9   6        8.42        8.97      4.18 o 
  -5   9   6       22.43       23.60      3.63 o 
  -4   9   6       54.94       57.22      4.98 o 
  -3   9   6        9.86       15.15      3.37 o 
  -2   9   6       21.67       25.27      3.40 o 
  -1   9   6        5.99        7.23      2.76 o 
   0   9   6       24.69       25.39      2.96 o 
   1   9   6       21.10       23.27      3.02 o 
   2   9   6        2.29        5.61      2.60 o 
   3   9   6        4.58        5.13      2.51 o 
   4   9   6        1.59        0.11      4.61 o 
   5   9   6       12.39       21.64      4.14 o 
   6   9   6        3.16        3.37      3.58 o 
  -6  10   6        0.79        5.03      6.22 o 
  -5  10   6        3.41       -3.20      3.58 o 
  -4  10   6       23.90       21.49      4.47 o 
  -3  10   6        0.03       -2.02      2.96 o 
  -2  10   6        1.39       -0.91      3.24 o 
  -1  10   6        7.89        6.06      4.00 o 
   0  10   6       17.33       19.20      4.19 o 
   1  10   6        1.41        0.85      3.33 o 
   2  10   6       45.92       45.13      8.10 o 
   3  10   6       29.96       30.47      5.42 o 
   4  10   6        7.39       14.82      4.81 o 
 -13   0   7        0.25       -0.23      3.71 o 
 -11   0   7       22.33       29.44      4.49 o 
  -9   0   7      202.49      201.93      6.15 o 
  -7   0   7      117.72      116.65      4.13 o 
  -5   0   7      587.26      612.07      8.83 o 
  -3   0   7       30.23       30.90      1.92 o 
  -1   0   7     1508.03     1511.74     25.06 o 
   1   0   7       36.97       42.94      2.56 o 
   3   0   7      864.24      949.30     15.52 o 
   5   0   7        0.05        1.59      1.00 o 
   7   0   7      172.63      159.66      6.09 o 
   9   0   7       16.30       16.79      3.26 o 
  11   0   7        0.07       -2.36      7.41 o 
 -14   1   7        3.52        3.88      3.61 o 
 -13   1   7        7.74        8.87      3.04 o 
 -12   1   7        1.20       -0.36      2.43 o 
 -11   1   7        1.90        2.43      1.86 o 
 -10   1   7        6.20        4.16      2.04 o 
  -9   1   7      276.76      279.35      5.57 o 
  -8   1   7        0.92       -0.70      1.37 o 
  -7   1   7       22.36       26.06      1.61 o 
  -6   1   7      699.09      733.77      8.50 o 
  -5   1   7      134.44      134.04      2.61 o 
  -4   1   7        8.18        8.81      0.93 o 
  -3   1   7       38.48       40.97      1.36 o 
  -2   1   7     1724.28     1679.80     19.11 o 
  -1   1   7      270.24      272.26      4.09 o 
   0   1   7      413.27      383.72      5.82 o 
   1   1   7      575.95      611.54      9.72 o 
   2   1   7      325.31      337.06      5.08 o 
   3   1   7      135.08      136.78      2.77 o 
   4   1   7      382.78      329.13      4.76 o 
   5   1   7      184.26      202.53      3.68 o 
   6   1   7       77.52       75.18      2.33 o 
   7   1   7        0.03        0.18      1.49 o 
   8   1   7      134.95      135.26      4.34 o 
   9   1   7       36.32       39.75      2.97 o 
  10   1   7        0.17       -0.19      2.42 o 
  11   1   7        6.37        2.73      2.78 o 
  12   1   7        1.59        3.21      2.88 o 
 -14   2   7        0.10       -0.52      3.47 o 
 -13   2   7        1.10        1.95      3.35 o 
 -12   2   7        1.35        1.79      2.47 o 
 -11   2   7        7.61        9.91      2.23 o 
 -10   2   7       58.21       55.38      3.02 o 
  -9   2   7       32.49       31.38      2.16 o 
  -8   2   7      193.55      188.96      3.79 o 
  -7   2   7      162.51      154.35      3.06 o 
  -6   2   7      317.87      304.85      4.23 o 
  -5   2   7       86.54       78.64      2.07 o 
  -4   2   7     1056.55     1079.59     11.18 o 
  -3   2   7      176.22      199.50      2.55 o 
  -2   2   7      471.04      502.06      5.84 o 
  -1   2   7      279.65      292.39      4.14 o 
   0   2   7       84.52       83.73      2.35 o 
   1   2   7       14.01       20.74      0.98 o 
   2   2   7        0.91        2.41      0.94 o 
   3   2   7        7.90       16.45      1.14 o 
   4   2   7      100.66      102.16      2.09 o 
   5   2   7       76.37       75.18      2.14 o 
   6   2   7      209.35      215.46      3.69 o 
   7   2   7        0.01        1.11      1.35 o 
   8   2   7      144.47      151.16      5.20 o 
   9   2   7       20.88       21.61      2.56 o 
  10   2   7       49.17       47.48      5.33 o 
  11   2   7        0.60        1.03      3.01 o 
 -13   3   7        8.20        7.97      3.94 o 
 -12   3   7        0.06       -0.26      2.87 o 
 -11   3   7       20.30       26.67      3.30 o 
 -10   3   7        0.09       -1.26      1.67 o 
  -9   3   7      265.62      249.87      5.06 o 
  -8   3   7      426.33      390.00      6.06 o 
  -7   3   7       67.64       66.66      1.96 o 
  -6   3   7      117.54      127.50      2.80 o 
  -5   3   7       75.60       68.50      2.06 o 
  -4   3   7       87.96       90.75      2.27 o 
  -3   3   7       96.57      103.02      2.05 o 
  -2   3   7      158.62      161.73      2.54 o 
  -1   3   7     1146.69     1196.71     12.19 o 
   0   3   7      940.01      963.41     10.74 o 
   1   3   7      383.93      401.81      5.32 o 
   2   3   7      326.66      338.81      4.79 o 
   3   3   7       71.83       84.77      2.02 o 
   4   3   7        3.00        2.27      0.96 o 
   5   3   7        0.06        0.01      1.08 o 
   6   3   7      205.02      199.74      3.70 o 
   7   3   7       10.86        7.62      1.78 o 
   8   3   7      115.50      131.47      4.44 o 
   9   3   7       62.45       59.11      4.77 o 
  10   3   7        1.94       -2.46      2.46 o 
  11   3   7        1.79        3.49      3.29 o 
 -13   4   7        6.36        3.91      4.02 o 
 -12   4   7        1.89       -3.19      3.19 o 
 -11   4   7        2.31       -0.48      2.60 o 
 -10   4   7        0.02       -0.08      2.40 o 
  -9   4   7       52.78       52.39      3.12 o 
  -8   4   7       29.49       23.99      2.37 o 
  -7   4   7      254.76      252.46      5.02 o 
  -6   4   7       11.38       12.84      1.57 o 
  -5   4   7        0.04       -1.03      1.03 o 
  -4   4   7       20.11       21.57      1.39 o 
  -3   4   7      135.12      147.53      2.79 o 
  -2   4   7      108.83      110.34      2.39 o 
  -1   4   7        7.15        4.39      0.95 o 
   0   4   7        2.41        2.05      0.65 o 
   1   4   7      110.85       98.08      2.80 o 
   2   4   7      143.18      158.38      2.96 o 
   3   4   7      193.05      205.64      3.33 o 
   4   4   7      181.64      179.53      3.86 o 
   5   4   7      249.87      257.43      4.93 o 
   6   4   7       13.02       11.97      1.67 o 
   7   4   7      114.30      106.07      4.99 o 
   8   4   7        1.31        3.68      2.07 o 
   9   4   7       31.68       34.83      3.33 o 
  10   4   7        0.00       -2.30      2.30 o 
  11   4   7        4.41        4.03      3.48 o 
 -12   5   7        1.56       -0.46      3.61 o 
 -11   5   7        0.55        1.74      3.09 o 
 -10   5   7        6.56        3.69      2.86 o 
  -9   5   7        6.96        4.23      2.23 o 
  -8   5   7        0.85        3.76      1.96 o 
  -7   5   7       69.35       76.49      3.20 o 
  -6   5   7        0.19        0.26      1.36 o 
  -5   5   7       68.82       67.52      2.42 o 
  -4   5   7        2.53        2.23      1.23 o 
  -3   5   7      129.97      141.93      3.02 o 
  -2   5   7       75.77       86.87      2.10 o 
  -1   5   7      245.47      259.93      3.93 o 
   0   5   7      200.23      202.63      3.33 o 
   1   5   7      348.78      335.74      5.19 o 
   2   5   7      164.55      155.75      3.15 o 
   3   5   7        8.78        9.63      1.25 o 
   4   5   7        4.31        2.31      1.08 o 
   5   5   7        0.13       -1.41      1.41 o 
   6   5   7        1.28        1.03      1.60 o 
   7   5   7       89.17      101.78      4.50 o 
   8   5   7       28.00       37.97      3.33 o 
   9   5   7        0.09       -2.35      2.35 o 
  10   5   7       12.66       13.14      3.30 o 
 -12   6   7        0.65        0.81      4.53 o 
 -11   6   7       11.93       12.29      3.72 o 
 -10   6   7        0.36        0.55      2.92 o 
  -9   6   7       22.75       24.02      3.75 o 
  -8   6   7       43.20       47.85      3.94 o 
  -7   6   7       16.12       18.85      2.71 o 
  -6   6   7      174.15      175.38      4.87 o 
  -5   6   7      130.52      130.24      3.65 o 
  -4   6   7      223.33      224.77      4.49 o 
  -3   6   7     1511.17     1465.54     16.68 o 
  -2   6   7      551.89      558.11      6.97 o 
  -1   6   7       12.62       13.03      1.44 o 
   0   6   7       83.79       84.44      2.35 o 
   1   6   7        0.18        0.24      1.37 o 
   2   6   7        0.19       -0.36      1.43 o 
   3   6   7      503.28      467.90      8.63 o 
   4   6   7        2.09       -0.48      1.78 o 
   5   6   7       73.84       71.46      3.71 o 
   6   6   7       18.39       16.07      2.69 o 
   7   6   7       79.73       73.31      4.35 o 
   8   6   7        5.82        5.12      2.69 o 
   9   6   7        0.37        0.86      2.74 o 
 -11   7   7        3.68        6.67      4.28 o 
 -10   7   7        3.06        2.06      3.36 o 
  -9   7   7       12.94       11.30      3.55 o 
  -8   7   7        7.22        1.29      2.91 o 
  -7   7   7        2.43        0.50      2.32 o 
  -6   7   7        0.46       -1.84      1.84 o 
  -5   7   7        0.01        0.85      1.82 o 
  -4   7   7      116.22      126.28      4.45 o 
  -3   7   7        0.11        0.41      1.53 o 
  -2   7   7      163.23      152.96      4.15 o 
  -1   7   7       20.01       22.03      1.97 o 
   0   7   7      516.28      492.65      8.52 o 
   1   7   7       98.92       90.22      4.00 o 
   2   7   7      161.05      154.98      4.48 o 
   3   7   7       16.05       21.25      2.15 o 
   4   7   7       18.64       17.80      3.55 o 
   5   7   7        4.34       -0.73      2.14 o 
   6   7   7        1.23        2.83      2.34 o 
   7   7   7        2.71        1.81      2.47 o 
   8   7   7       68.29       70.69      5.55 o 
  -9   8   7        3.69        5.09      3.44 o 
  -8   8   7        1.54        3.30      3.16 o 
  -7   8   7        0.15        1.18      2.95 o 
  -6   8   7        2.65        1.26      2.90 o 
  -5   8   7       70.98       58.79      3.95 o 
  -4   8   7       49.99       39.93      3.05 o 
  -3   8   7      431.94      419.28      8.32 o 
  -2   8   7        0.37        1.30      1.94 o 
  -1   8   7       24.45       27.22      2.80 o 
   0   8   7       40.92       37.06      3.99 o 
   1   8   7       17.42       17.05      2.65 o 
   2   8   7       14.20       16.32      2.72 o 
   3   8   7       60.15       59.31      3.79 o 
   4   8   7        0.39       -0.30      2.89 o 
   5   8   7        3.93        4.64      2.58 o 
   6   8   7       91.03      100.13      5.53 o 
   7   8   7        0.20       -2.80      2.94 o 
  -8   9   7        8.24       13.52      3.76 o 
  -7   9   7        0.85        3.74      3.44 o 
  -6   9   7       18.28       13.25      3.61 o 
  -5   9   7       31.02       30.46      4.11 o 
  -4   9   7       78.69       75.41      5.07 o 
  -3   9   7       19.91       23.15      3.46 o 
  -2   9   7       11.05        8.68      2.93 o 
  -1   9   7       42.71       43.33      4.63 o 
   0   9   7       48.69       53.70      4.23 o 
   1   9   7        3.08        7.70      2.79 o 
   2   9   7       60.70       64.50      6.64 o 
   3   9   7        5.53        9.90      3.17 o 
   4   9   7       32.23       37.48      6.99 o 
   5   9   7       28.50       20.55      4.23 o 
   6   9   7        0.10        3.89      4.86 o 
  -5  10   7        1.34        8.22      4.57 o 
  -4  10   7        0.00        5.37      4.37 o 
  -3  10   7       16.62       15.64      4.11 o 
  -2  10   7        0.50       -2.99      2.99 o 
  -1  10   7       23.77       25.23      4.50 o 
   0  10   7        6.16       10.33      3.82 o 
   1  10   7        8.64       10.91      3.78 o 
   2  10   7        9.01       14.35      4.44 o 
   3  10   7       15.70       15.35      4.49 o 
 -14   0   8       16.96       19.61      5.87 o 
 -12   0   8        5.90        2.99      4.62 o 
 -10   0   8       83.61       82.91      9.13 o 
  -8   0   8        3.27        8.49      2.63 o 
  -6   0   8      478.03      538.98      9.30 o 
  -4   0   8      223.65      272.73      5.70 o 
  -2   0   8      284.24      283.74      6.14 o 
   0   0   8     1230.39     1382.92     22.81 o 
   2   0   8      121.82      146.57      3.86 o 
   4   0   8     1047.31     1085.26     18.22 o 
   6   0   8      166.82      166.62      5.20 o 
   8   0   8       90.76       89.20      5.13 o 
  10   0   8        2.30       -0.61      3.39 o 
 -14   1   8        0.37       -4.04      4.04 o 
 -13   1   8       21.40       19.37      3.60 o 
 -12   1   8        1.23       -2.30      2.30 o 
 -11   1   8       16.40       17.65      2.81 o 
 -10   1   8       24.30       23.83      2.91 o 
  -9   1   8      818.17      851.94     11.61 o 
  -8   1   8      172.18      173.05      4.02 o 
  -7   1   8       99.53      105.51      2.70 o 
  -6   1   8       56.45       58.23      1.99 o 
  -5   1   8        4.08        6.56      1.00 o 
  -4   1   8       54.72       59.41      1.82 o 
  -3   1   8     1080.87     1146.25     12.46 o 
  -2   1   8      492.51      509.23      6.34 o 
  -1   1   8       17.30       21.70      1.43 o 
   0   1   8       67.23       85.08      2.35 o 
   1   1   8     4005.71     4399.21     59.32 o 
   2   1   8      160.40      168.75      4.11 o 
   3   1   8       78.64       80.01      3.35 o 
   4   1   8      197.14      198.23      3.29 o 
   5   1   8      196.67      199.15      3.99 o 
   6   1   8       21.78       19.53      2.57 o 
   7   1   8      283.63      255.07      5.67 o 
   8   1   8       90.68       93.60      3.71 o 
   9   1   8       21.22       20.68      2.60 o 
  10   1   8        1.27        2.46      2.42 o 
  11   1   8       50.78       48.10      4.57 o 
 -13   2   8        2.92       -3.01      3.01 o 
 -12   2   8       27.42       30.00      4.14 o 
 -11   2   8       27.46       33.99      2.98 o 
 -10   2   8       65.47       60.86      3.18 o 
  -9   2   8        0.02       -0.27      1.53 o 
  -8   2   8       58.17       57.30      2.30 o 
  -7   2   8        0.18       -0.27      1.03 o 
  -6   2   8      115.00      110.80      2.87 o 
  -5   2   8       11.94       19.62      1.37 o 
  -4   2   8      186.97      204.42      2.93 o 
  -3   2   8       59.33       53.26      1.53 o 
  -2   2   8       88.43       81.36      3.15 o 
  -1   2   8        5.60        3.46      0.78 o 
   0   2   8      362.17      372.71      5.36 o 
   1   2   8       32.39       39.95      1.91 o 
   2   2   8      350.60      374.57      6.42 o 
   3   2   8       24.64       23.81      1.83 o 
   4   2   8       27.56       36.94      1.43 o 
   5   2   8       29.51       32.99      1.79 o 
   6   2   8       24.60       23.31      1.33 o 
   7   2   8       23.76       24.91      2.05 o 
   8   2   8       60.53       60.54      3.20 o 
   9   2   8        4.26        5.09      2.17 o 
  10   2   8        0.21       -2.68      2.68 o 
  11   2   8        5.67        1.87      4.36 o 
 -13   3   8        2.08       -0.02      3.65 o 
 -12   3   8        3.92        3.11      3.43 o 
 -11   3   8      105.66       89.39      5.02 o 
 -10   3   8       12.36       16.72      2.77 o 
  -9   3   8       23.25       17.86      2.18 o 
  -8   3   8        0.07        0.67      1.46 o 
  -7   3   8      214.12      218.08      4.11 o 
  -6   3   8       77.64       82.49      2.44 o 
  -5   3   8       34.83       35.92      1.75 o 
  -4   3   8      468.59      471.87      5.59 o 
  -3   3   8      878.33      885.82      8.48 o 
  -2   3   8      577.11      632.74      7.41 o 
  -1   3   8      126.05      133.56      3.37 o 
   0   3   8       26.23       34.56      1.42 o 
   1   3   8      622.24      639.89      8.35 o 
   2   3   8       19.63       29.06      1.93 o 
   3   3   8       35.37       42.18      1.73 o 
   4   3   8      241.89      265.44      4.17 o 
   5   3   8       11.29       12.06      1.52 o 
   6   3   8       16.73       16.46      1.51 o 
   7   3   8      194.72      187.37      4.67 o 
   8   3   8      145.52      128.17      4.74 o 
   9   3   8       25.34       22.98      2.90 o 
  10   3   8       16.16       17.83      4.41 o 
  11   3   8        1.51       -0.96      3.13 o 
 -13   4   8        0.81        1.94      3.75 o 
 -12   4   8        0.04       -1.47      3.43 o 
 -11   4   8       14.45       10.05      3.29 o 
 -10   4   8        9.12        7.28      2.50 o 
  -9   4   8        0.15        0.97      1.93 o 
  -8   4   8       28.17       21.45      2.56 o 
  -7   4   8       30.93       36.43      2.64 o 
  -6   4   8        0.02       -1.20      1.20 o 
  -5   4   8       77.81       82.15      2.48 o 
  -4   4   8       13.61       12.64      1.28 o 
  -3   4   8        0.01       -0.88      0.88 o 
  -2   4   8       90.32       86.24      2.35 o 
  -1   4   8       34.03       37.41      1.50 o 
   0   4   8       38.85       43.19      1.50 o 
   1   4   8        0.95        1.24      0.99 o 
   2   4   8      135.75      124.69      3.23 o 
   3   4   8        0.37        0.14      1.26 o 
   4   4   8        1.17        3.08      1.28 o 
   5   4   8        0.54        1.74      1.58 o 
   6   4   8        2.38        3.35      1.45 o 
   7   4   8        8.05        7.95      1.91 o 
   8   4   8       12.86       14.49      2.52 o 
   9   4   8        0.10       -2.08      2.08 o 
  10   4   8        2.79        1.76      3.49 o 
 -12   5   8       32.01       32.38      5.18 o 
 -11   5   8       18.29       15.21      3.69 o 
 -10   5   8        9.26        6.22      3.19 o 
  -9   5   8        0.09        1.17      2.38 o 
  -8   5   8        3.26        7.71      2.26 o 
  -7   5   8       17.00       15.89      2.45 o 
  -6   5   8       77.73       74.50      3.06 o 
  -5   5   8      323.18      321.89      5.36 o 
  -4   5   8       72.75       77.26      2.49 o 
  -3   5   8      465.50      462.15      6.01 o 
  -2   5   8      105.86      106.84      2.34 o 
  -1   5   8       11.83       15.49      1.32 o 
   0   5   8      249.58      251.32      4.56 o 
   1   5   8       27.54       31.45      1.96 o 
   2   5   8        7.24        7.08      1.23 o 
   3   5   8      108.29      100.90      2.41 o 
   4   5   8      251.60      248.62      5.33 o 
   5   5   8       63.13       65.82      2.83 o 
   6   5   8       36.62       37.32      3.04 o 
   7   5   8       31.85       30.46      3.40 o 
   8   5   8        3.03        4.94      2.23 o 
   9   5   8        0.26       -0.97      2.47 o 
  10   5   8        4.11        1.72      2.86 o 
 -11   6   8        4.11        4.95      3.47 o 
 -10   6   8       30.28       35.90      4.52 o 
  -9   6   8        5.64        8.58      3.06 o 
  -8   6   8        4.50        2.61      2.70 o 
  -7   6   8        4.37        3.11      2.17 o 
  -6   6   8        7.07        6.38      2.02 o 
  -5   6   8       62.86       63.18      2.80 o 
  -4   6   8       20.87       20.45      1.95 o 
  -3   6   8      111.07      109.55      3.45 o 
  -2   6   8       80.53       83.45      2.72 o 
  -1   6   8      502.66      511.20      6.72 o 
   0   6   8       26.83       26.45      1.99 o 
   1   6   8        4.88        1.92      1.48 o 
   2   6   8      282.82      269.64      6.01 o 
   3   6   8      180.10      175.77      5.17 o 
   4   6   8        8.83        8.99      2.16 o 
   5   6   8       60.27       55.50      3.83 o 
   6   6   8       93.75       95.26      4.68 o 
   7   6   8        9.79        9.78      2.65 o 
   8   6   8        0.22        0.10      2.36 o 
   9   6   8       13.33       22.01      3.95 o 
 -10   7   8        1.14        1.49      3.33 o 
  -9   7   8       51.35       45.83      4.82 o 
  -8   7   8        1.77       -0.92      2.72 o 
  -7   7   8        1.42        0.44      2.44 o 
  -6   7   8        1.00       -1.41      1.89 o 
  -5   7   8        9.54        9.92      2.19 o 
  -4   7   8      137.93      124.33      4.32 o 
  -3   7   8       31.21       32.04      2.33 o 
  -2   7   8       61.20       67.00      3.16 o 
  -1   7   8       59.69       63.49      2.94 o 
   0   7   8      171.68      166.49      4.21 o 
   1   7   8      124.59      124.94      3.91 o 
   2   7   8       23.88       24.47      1.98 o 
   3   7   8       16.00       15.50      2.77 o 
   4   7   8       39.67       34.63      4.07 o 
   5   7   8        0.67        4.16      2.38 o 
   6   7   8        3.40        4.06      2.41 o 
   7   7   8        3.35        7.03      2.70 o 
   8   7   8        6.46        4.70      3.17 o 
  -9   8   8        0.32       -0.25      3.37 o 
  -8   8   8        6.96        6.33      3.34 o 
  -7   8   8        2.67        2.59      3.06 o 
  -6   8   8       18.52       19.26      4.11 o 
  -5   8   8        6.07        5.69      2.68 o 
  -4   8   8       58.28       60.45      4.02 o 
  -3   8   8       28.41       28.43      2.77 o 
  -2   8   8       14.72       13.84      2.32 o 
  -1   8   8       12.29       14.78      2.67 o 
   0   8   8        4.49        6.40      2.24 o 
   1   8   8        5.68        9.91      2.83 o 
   2   8   8      196.92      186.38      6.52 o 
   3   8   8       27.00       26.33      3.35 o 
   4   8   8        0.12        0.58      2.36 o 
   5   8   8        4.95       -0.28      2.43 o 
   6   8   8       15.49        4.83      3.05 o 
   7   8   8        1.50        4.19      3.20 o 
  -7   9   8        1.11        7.12      3.90 o 
  -6   9   8        1.56       -1.50      4.11 o 
  -5   9   8        0.22       -2.05      3.02 o 
  -4   9   8       25.57       28.42      3.90 o 
  -3   9   8       25.99       24.79      3.43 o 
  -2   9   8        0.67        3.22      3.11 o 
  -1   9   8        0.01        3.11      2.55 o 
   0   9   8        4.67        9.21      2.84 o 
   1   9   8        1.06        2.95      2.78 o 
   2   9   8        2.22        1.74      3.36 o 
   3   9   8       34.38       43.53      4.86 o 
   4   9   8       35.76       40.68      4.54 o 
   5   9   8        0.42        2.06      3.06 o 
  -4  10   8        6.10        7.58      4.59 o 
  -3  10   8       11.05       13.92      4.13 o 
  -2  10   8       10.09       16.24      4.15 o 
  -1  10   8        9.61        9.71      3.89 o 
   0  10   8        1.87        3.48      3.34 o 
   1  10   8        0.27        2.25      3.87 o 
   2  10   8       14.51        7.37      4.19 o 
 -13   0   9        7.68        2.33      9.25 o 
 -11   0   9       37.78       33.96      4.95 o 
  -9   0   9       67.84       72.84      5.11 o 
  -7   0   9      344.07      351.58      9.91 o 
  -5   0   9      828.20      835.02     13.50 o 
  -3   0   9       64.54       67.99      2.39 o 
  -1   0   9       48.57       44.81      2.15 o 
   1   0   9      296.90      323.44      7.13 o 
   3   0   9      344.29      389.81      9.97 o 
   5   0   9      145.04      163.64      4.63 o 
   7   0   9      241.86      219.14      7.34 o 
   9   0   9       49.16       55.46      4.78 o 
  11   0   9        8.65        1.79      4.17 o 
 -14   1   9       10.16        6.52      4.79 o 
 -13   1   9       15.87       18.13      5.13 o 
 -12   1   9       20.98       18.09      3.11 o 
 -11   1   9       42.87       42.92      3.86 o 
 -10   1   9       90.69       95.67      4.45 o 
  -9   1   9       83.84       85.45      5.68 o 
  -8   1   9        8.52        9.09      1.91 o 
  -7   1   9       52.31       58.81      2.41 o 
  -6   1   9       28.05       30.63      1.62 o 
  -5   1   9       86.75       89.56      2.34 o 
  -4   1   9      849.14      866.78     10.06 o 
  -3   1   9      453.26      464.97      6.20 o 
  -2   1   9       31.79       35.04      1.37 o 
  -1   1   9       29.75       40.75      1.41 o 
   0   1   9      782.76      827.24     12.21 o 
   1   1   9      132.99      145.39      3.56 o 
   2   1   9       54.35       47.50      1.85 o 
   3   1   9        7.45        5.37      1.03 o 
   4   1   9      855.73      838.96     10.23 o 
   5   1   9       20.38       24.17      1.91 o 
   6   1   9      325.31      310.91      7.54 o 
   7   1   9       81.81       79.72      3.35 o 
   8   1   9       20.65       18.56      2.43 o 
   9   1   9        8.88       12.02      2.62 o 
  10   1   9        0.07       -2.39      2.66 o 
  11   1   9        0.49        2.46      2.83 o 
 -13   2   9        0.15       -2.63      3.79 o 
 -12   2   9       67.06       67.81      4.55 o 
 -11   2   9        2.07        1.87      2.11 o 
 -10   2   9        0.28       -1.09      1.84 o 
  -9   2   9        1.10        0.71      1.83 o 
  -8   2   9      411.74      409.21      7.57 o 
  -7   2   9       80.31       75.01      2.54 o 
  -6   2   9       26.78       29.30      1.62 o 
  -5   2   9      224.65      236.30      3.63 o 
  -4   2   9       29.37       29.94      1.36 o 
  -3   2   9      350.53      352.74      5.15 o 
  -2   2   9      287.77      285.29      5.48 o 
  -1   2   9        0.33        0.08      0.92 o 
   0   2   9      237.80      243.53      4.06 o 
   1   2   9      658.55      613.80      9.93 o 
   2   2   9      244.69      251.11      6.18 o 
   3   2   9        1.91        1.56      0.86 o 
   4   2   9      326.03      307.49      4.27 o 
   5   2   9        4.07        0.24      1.23 o 
   6   2   9       46.79       41.27      2.48 o 
   7   2   9      351.40      345.82      6.72 o 
   8   2   9       42.16       42.46      2.74 o 
   9   2   9        0.32        0.86      2.15 o 
  10   2   9       79.77       80.95      5.59 o 
  11   2   9        1.89        1.34      3.28 o 
 -13   3   9        0.16        1.82      3.74 o 
 -12   3   9       13.56       11.35      3.49 o 
 -11   3   9       20.58       19.94      3.28 o 
 -10   3   9       21.92       20.51      2.90 o 
  -9   3   9       70.19       66.34      3.89 o 
  -8   3   9       72.84       72.18      3.14 o 
  -7   3   9      183.59      192.62      3.56 o 
  -6   3   9        0.35        0.10      1.12 o 
  -5   3   9        3.52        5.22      1.13 o 
  -4   3   9      114.86      123.33      2.52 o 
  -3   3   9        9.74        8.12      1.21 o 
  -2   3   9      117.62      119.73      2.65 o 
  -1   3   9      335.30      370.75      5.86 o 
   0   3   9      492.85      518.45      6.44 o 
   1   3   9        6.60        9.90      1.18 o 
   2   3   9       35.46       36.07      2.14 o 
   3   3   9       76.31       84.71      2.35 o 
   4   3   9       48.52       49.24      1.92 o 
   5   3   9        0.34        1.23      1.24 o 
   6   3   9      124.21      129.75      4.11 o 
   7   3   9        2.62        3.13      1.64 o 
   8   3   9       48.79       45.98      3.19 o 
   9   3   9        6.95        9.31      2.55 o 
  10   3   9        1.63       -2.78      3.07 o 
 -13   4   9        5.62        1.98      4.35 o 
 -12   4   9       20.83       28.50      4.39 o 
 -11   4   9        3.00        0.77      2.95 o 
 -10   4   9       62.31       53.04      4.25 o 
  -9   4   9       14.54       15.45      2.72 o 
  -8   4   9        4.37        2.29      2.08 o 
  -7   4   9       20.35       14.63      2.19 o 
  -6   4   9       37.89       38.82      2.16 o 
  -5   4   9      173.12      179.10      3.48 o 
  -4   4   9      359.41      354.24      5.11 o 
  -3   4   9      194.93      193.93      3.24 o 
  -2   4   9       38.18       38.40      1.76 o 
  -1   4   9      159.35      152.25      2.77 o 
   0   4   9        4.42        6.07      1.12 o 
   1   4   9      287.14      294.81      4.96 o 
   2   4   9       29.10       30.99      1.61 o 
   3   4   9       94.17       75.36      2.51 o 
   4   4   9      138.81      130.90      3.38 o 
   5   4   9       32.27       28.58      2.31 o 
   6   4   9        7.41       10.44      2.08 o 
   7   4   9       37.51       33.76      3.29 o 
   8   4   9       27.50       34.32      3.56 o 
   9   4   9        0.09        0.51      2.73 o 
  10   4   9       18.87       26.40      3.85 o 
 -12   5   9        8.04        9.63      4.59 o 
 -11   5   9        0.01       -1.88      3.20 o 
 -10   5   9       16.41       16.35      3.21 o 
  -9   5   9        0.41        2.70      2.37 o 
  -8   5   9       13.85        8.92      2.45 o 
  -7   5   9       54.54       51.47      3.77 o 
  -6   5   9      156.20      165.66      4.35 o 
  -5   5   9       17.68       21.09      1.95 o 
  -4   5   9       12.35       14.77      1.68 o 
  -3   5   9       27.97       28.16      1.79 o 
  -2   5   9       15.95       18.18      1.65 o 
  -1   5   9       10.48        9.22      1.08 o 
   0   5   9       24.62       26.07      1.73 o 
   1   5   9       15.06       18.10      1.42 o 
   2   5   9       53.44       47.18      2.18 o 
   3   5   9       68.04       70.56      2.79 o 
   4   5   9      103.86       88.70      3.56 o 
   5   5   9        7.22        8.34      1.96 o 
   6   5   9        6.20        8.94      2.45 o 
   7   5   9        3.91        3.99      2.48 o 
   8   5   9        0.00        0.33      2.38 o 
   9   5   9        8.07        8.44      3.29 o 
 -11   6   9        0.66       -0.38      3.50 o 
 -10   6   9        1.03        0.02      3.10 o 
  -9   6   9        7.33        7.83      2.92 o 
  -8   6   9       28.41       29.82      3.53 o 
  -7   6   9       40.75       42.70      4.07 o 
  -6   6   9        0.84       -1.26      1.92 o 
  -5   6   9       16.18       15.34      1.96 o 
  -4   6   9       94.61       88.20      2.99 o 
  -3   6   9      149.63      146.94      3.59 o 
  -2   6   9      106.65      107.59      4.43 o 
  -1   6   9        0.00        0.86      1.25 o 
   0   6   9      404.77      389.35      7.51 o 
   1   6   9       16.32       16.66      2.10 o 
   2   6   9       14.04       16.02      2.28 o 
   3   6   9        4.35        3.81      1.91 o 
   4   6   9      137.60      141.79      5.50 o 
   5   6   9        8.09       11.36      2.49 o 
   6   6   9        0.57       -0.53      2.18 o 
   7   6   9       16.78       14.53      2.97 o 
   8   6   9       19.25       23.54      3.58 o 
 -10   7   9        6.79        9.33      4.10 o 
  -9   7   9        4.62        7.21      3.33 o 
  -8   7   9        0.00       -2.70      2.70 o 
  -7   7   9       21.13       15.41      3.14 o 
  -6   7   9        1.07        3.02      2.14 o 
  -5   7   9        1.08       -0.04      1.88 o 
  -4   7   9      415.00      402.50      8.40 o 
  -3   7   9       19.13       13.89      2.50 o 
  -2   7   9      363.15      351.23      7.45 o 
  -1   7   9        6.18        5.19      2.01 o 
   0   7   9        0.31       -1.56      1.56 o 
   1   7   9        1.09        4.60      2.10 o 
   2   7   9        0.02       -2.00      2.00 o 
   3   7   9        2.49        2.51      2.25 o 
   4   7   9       18.38       16.66      3.05 o 
   5   7   9        0.44       -0.67      2.18 o 
   6   7   9       20.69       31.32      3.72 o 
   7   7   9       24.46       30.96      4.16 o 
  -9   8   9        1.40        5.69      4.42 o 
  -8   8   9       32.93       34.04      5.72 o 
  -7   8   9        0.00        0.52      3.57 o 
  -6   8   9        0.06       -2.43      2.95 o 
  -5   8   9       57.78       51.61      5.30 o 
  -4   8   9      129.46      140.05      6.01 o 
  -3   8   9       67.45       67.48      4.12 o 
  -2   8   9        2.04       -0.76      1.97 o 
  -1   8   9        2.80        4.00      2.25 o 
   0   8   9       17.41       18.12      3.12 o 
   1   8   9      139.89      152.79      6.63 o 
   2   8   9        0.03        2.81      2.67 o 
   3   8   9       64.40       66.27      4.36 o 
   4   8   9        6.48       11.24      2.83 o 
   5   8   9       76.09       78.41      5.10 o 
   6   8   9        5.73        3.59      3.21 o 
  -7   9   9       33.50       37.61      6.10 o 
  -6   9   9        6.19        6.92      4.68 o 
  -5   9   9       65.50       71.35      9.12 o 
  -4   9   9       68.42       62.10      5.11 o 
  -3   9   9        0.26        3.48      2.81 o 
  -2   9   9       56.83       68.41      7.53 o 
  -1   9   9        3.73        4.98      2.66 o 
   0   9   9       23.88       24.51      6.16 o 
   1   9   9       19.02       26.23      3.92 o 
   2   9   9       14.81       11.11      3.36 o 
   3   9   9        8.12       10.34      3.67 o 
   4   9   9        6.53        6.47      3.36 o 
  -4  10   9       69.98       80.58     14.29 o 
  -3  10   9       21.90       17.30      4.32 o 
  -2  10   9        0.64       -1.56      3.20 o 
  -1  10   9        0.05        2.66      3.48 o 
   0  10   9        0.00        3.89      4.09 o 
   1  10   9        0.33       -3.71      3.71 o 
 -12   0  10       25.62       22.19      5.37 o 
 -10   0  10      404.66      380.31     31.30 o 
  -8   0  10      155.78      142.67      7.01 o 
  -6   0  10        1.25        0.79      1.64 o 
  -4   0  10      594.86      618.86     10.35 o 
  -2   0  10      401.71      390.78      9.22 o 
   0   0  10       80.81       72.95      2.99 o 
   2   0  10        5.08        0.92      1.31 o 
   4   0  10      568.86      532.45     13.48 o 
   6   0  10       35.95       34.81      5.33 o 
   8   0  10       39.53       41.61      4.25 o 
  10   0  10        0.07       -3.26      3.26 o 
 -13   1  10        7.89        9.66      4.38 o 
 -12   1  10        0.13        2.12      3.27 o 
 -11   1  10       42.67       46.61      4.99 o 
 -10   1  10       95.64      104.02      5.30 o 
  -9   1  10      116.09      123.63      5.47 o 
  -8   1  10       12.03       13.01      2.18 o 
  -7   1  10        0.69        1.65      1.37 o 
  -6   1  10       14.54       13.18      1.40 o 
  -5   1  10      260.41      273.12      4.27 o 
  -4   1  10       30.35       32.42      1.63 o 
  -3   1  10      223.06      236.14      4.24 o 
  -2   1  10        2.04        2.55      0.93 o 
  -1   1  10      207.96      221.30      3.92 o 
   0   1  10      149.06      148.16      2.96 o 
   1   1  10      216.37      215.46      4.84 o 
   2   1  10        0.39       -0.38      0.88 o 
   3   1  10       18.18       25.38      1.38 o 
   4   1  10       47.96       52.75      2.58 o 
   5   1  10       42.05       43.81      2.30 o 
   6   1  10       32.79       34.21      2.12 o 
   7   1  10       32.41       45.16      3.02 o 
   8   1  10        5.77        7.15      2.10 o 
   9   1  10       10.93       10.61      2.69 o 
  10   1  10        0.50        1.30      2.81 o 
 -13   2  10        4.84       10.18      4.25 o 
 -12   2  10        0.16        3.28      2.87 o 
 -11   2  10       70.73       71.46      4.46 o 
 -10   2  10       22.43       20.43      2.78 o 
  -9   2  10       70.73       68.54      4.20 o 
  -8   2  10      122.12      115.07      5.30 o 
  -7   2  10       61.63       72.37      2.52 o 
  -6   2  10        1.15        2.31      1.18 o 
  -5   2  10      349.96      397.65      5.53 o 
  -4   2  10      216.05      218.41      3.55 o 
  -3   2  10      139.01      147.85      3.56 o 
  -2   2  10      218.59      231.73      4.43 o 
  -1   2  10      326.77      356.76      5.35 o 
   0   2  10        4.61        2.74      1.02 o 
   1   2  10      166.98      166.15      5.57 o 
   2   2  10      311.14      299.40      7.51 o 
   3   2  10       44.35       45.20      2.65 o 
   4   2  10       32.24       36.45      1.89 o 
   5   2  10      564.64      549.76      8.77 o 
   6   2  10      102.01      103.70      3.58 o 
   7   2  10      112.94      111.06      4.06 o 
   8   2  10        0.12        1.40      2.10 o 
   9   2  10        0.41        3.76      2.44 o 
  10   2  10        2.07       -2.71      2.71 o 
 -13   3  10        0.52        0.05      3.63 o 
 -12   3  10        0.47       -0.11      3.43 o 
 -11   3  10       79.16       77.38      4.98 o 
 -10   3  10        7.82        6.58      2.56 o 
  -9   3  10       30.68       27.78      2.99 o 
  -8   3  10       10.68       11.41      2.10 o 
  -7   3  10       48.72       52.75      2.38 o 
  -6   3  10       91.19       94.55      2.68 o 
  -5   3  10       78.44       82.21      2.39 o 
  -4   3  10       72.59       68.12      2.01 o 
  -3   3  10        2.33        3.97      1.14 o 
  -2   3  10       60.81       55.05      2.34 o 
  -1   3  10      926.75      915.26     11.55 o 
   0   3  10       10.70       11.02      1.12 o 
   1   3  10       28.35       29.61      2.04 o 
   2   3  10        0.76       -1.14      1.32 o 
   3   3  10       27.31       25.59      2.42 o 
   4   3  10      255.80      252.76      4.50 o 
   5   3  10       26.94       26.17      1.86 o 
   6   3  10        6.38        4.92      1.83 o 
   7   3  10        3.93        3.32      1.97 o 
   8   3  10       33.16       32.66      3.65 o 
   9   3  10       30.36       31.19      3.92 o 
  10   3  10        4.10        0.99      3.01 o 
 -12   4  10       17.29       20.73      4.50 o 
 -11   4  10        1.15       -2.63      2.63 o 
 -10   4  10        5.57        8.28      2.67 o 
  -9   4  10        8.83        8.32      2.43 o 
  -8   4  10       52.21       42.02      3.32 o 
  -7   4  10      173.65      173.26      5.12 o 
  -6   4  10      157.25      138.53      3.69 o 
  -5   4  10      110.41      106.08      4.83 o 
  -4   4  10       92.34       93.17      2.58 o 
  -3   4  10      322.01      308.38      5.29 o 
  -2   4  10       77.14       81.37      2.19 o 
  -1   4  10       62.31       62.07      2.06 o 
   0   4  10       87.19       77.57      3.15 o 
   1   4  10        0.92        0.00      1.12 o 
   2   4  10      225.78      205.34      4.08 o 
   3   4  10        4.30        4.66      1.23 o 
   4   4  10       19.29       18.86      1.67 o 
   5   4  10       15.16       15.52      2.03 o 
   6   4  10        7.10       11.00      2.13 o 
   7   4  10        5.54        5.39      2.36 o 
   8   4  10       17.02       22.90      3.14 o 
   9   4  10        2.47        1.81      3.36 o 
 -12   5  10        1.35        1.33      3.66 o 
 -11   5  10        3.64        1.17      3.49 o 
 -10   5  10        2.63        2.76      2.90 o 
  -9   5  10       12.55       14.88      2.81 o 
  -8   5  10       27.65       23.62      2.98 o 
  -7   5  10       16.49       13.78      2.46 o 
  -6   5  10       72.44       73.88      3.51 o 
  -5   5  10       21.90       27.42      2.14 o 
  -4   5  10      589.24      580.15      8.32 o 
  -3   5  10        1.76        0.80      1.29 o 
  -2   5  10        6.20        6.19      1.40 o 
  -1   5  10       13.62       16.39      1.53 o 
   0   5  10      156.98      143.81      3.26 o 
   1   5  10       11.91       16.08      1.81 o 
   2   5  10       17.97       20.23      1.86 o 
   3   5  10      120.92      124.43      4.23 o 
   4   5  10        1.30        2.58      1.69 o 
   5   5  10        5.58        5.18      2.10 o 
   6   5  10       35.78       35.35      3.26 o 
   7   5  10        0.55        0.83      2.34 o 
   8   5  10        9.86       14.57      3.59 o 
   9   5  10        0.09        4.54      3.74 o 
 -11   6  10        0.01       -0.26      3.76 o 
 -10   6  10       14.98       10.15      3.92 o 
  -9   6  10        1.24        1.22      2.89 o 
  -8   6  10        2.54        1.03      2.23 o 
  -7   6  10        0.30        0.70      2.18 o 
  -6   6  10      145.18      139.77      4.95 o 
  -5   6  10       26.67       33.65      2.53 o 
  -4   6  10      103.30      108.75      3.83 o 
  -3   6  10       28.34       29.54      2.63 o 
  -2   6  10       95.45       97.44      3.60 o 
  -1   6  10      307.12      302.83      7.56 o 
   0   6  10      483.49      462.98      8.97 o 
   1   6  10      344.72      338.23      7.37 o 
   2   6  10       92.59       99.72      4.75 o 
   3   6  10      102.52       98.27      4.30 o 
   4   6  10        2.00       -1.32      1.91 o 
   5   6  10       18.03       20.85      2.98 o 
   6   6  10       20.58       15.67      2.90 o 
   7   6  10        0.98        2.84      2.96 o 
   8   6  10        2.53       -3.55      3.55 o 
 -10   7  10       11.74       12.47      4.30 o 
  -9   7  10       16.00       22.57      4.51 o 
  -8   7  10        8.91       16.96      3.96 o 
  -7   7  10        4.43        0.28      2.93 o 
  -6   7  10        3.15        4.84      2.89 o 
  -5   7  10       16.01       18.67      2.84 o 
  -4   7  10      212.11      215.78      8.42 o 
  -3   7  10      262.26      259.95     13.19 o 
  -2   7  10       13.98       17.57      2.60 o 
  -1   7  10       42.68       45.02      2.99 o 
   0   7  10       52.13       60.48      2.97 o 
   1   7  10       16.22       15.89      2.68 o 
   2   7  10        3.35        6.61      2.63 o 
   3   7  10       65.79       64.41      4.06 o 
   4   7  10        1.26       -0.40      2.16 o 
   5   7  10       27.74       33.15      3.56 o 
   6   7  10        2.72        0.93      2.80 o 
   7   7  10        4.11        3.83      6.46 o 
  -8   8  10        1.82        4.49      4.10 o 
  -7   8  10        3.14        4.35      3.78 o 
  -6   8  10        3.55        2.70      3.75 o 
  -5   8  10       14.09       22.07      4.05 o 
  -4   8  10        1.24        3.75      2.94 o 
  -3   8  10        0.54        0.41      2.33 o 
  -2   8  10       15.49       10.21      2.59 o 
  -1   8  10        1.85       -0.99      2.18 o 
   0   8  10       40.76       42.27      4.14 o 
   1   8  10       14.61        9.33      2.97 o 
   2   8  10        0.86       -2.33      2.53 o 
   3   8  10        0.01       -0.58      2.58 o 
   4   8  10        1.13        0.69      2.59 o 
   5   8  10       13.31       16.76      3.39 o 
  -6   9  10        2.22        5.86      4.20 o 
  -5   9  10        5.36        4.02      3.94 o 
  -4   9  10        0.22       -1.77      2.80 o 
  -3   9  10       25.60       16.26      3.55 o 
  -2   9  10        4.37       10.61      2.91 o 
  -1   9  10        5.68        6.72      3.03 o 
   0   9  10        6.15        5.99      3.00 o 
   1   9  10       38.52       41.16      6.49 o 
   2   9  10        3.64        0.62      3.14 o 
   3   9  10       22.07       14.20      3.91 o 
 -13   0  11       18.23        3.46      6.00 o 
 -11   0  11       13.94       10.91      4.52 o 
  -9   0  11       85.16       76.54      7.53 o 
  -7   0  11       75.27       77.72      4.41 o 
  -5   0  11      150.53      152.18      4.37 o 
  -3   0  11      107.18      119.70      3.39 o 
  -1   0  11      694.15      661.75     16.20 o 
   1   0  11      116.76      108.03      3.63 o 
   3   0  11      289.70      282.20      8.46 o 
   5   0  11      662.24      674.43     15.87 o 
   7   0  11        0.00       -2.39      2.39 o 
   9   0  11       30.00       28.34      5.95 o 
 -13   1  11        3.09        0.96      4.72 o 
 -12   1  11       33.67       29.39      4.33 o 
 -11   1  11       21.79       27.50      3.79 o 
 -10   1  11       46.70       54.79      4.60 o 
  -9   1  11        0.04        0.43      2.24 o 
  -8   1  11       55.65       60.59      3.84 o 
  -7   1  11        0.10       -0.06      1.15 o 
  -6   1  11       80.85       96.55      2.89 o 
  -5   1  11       22.07       18.20      1.46 o 
  -4   1  11        0.01       -0.99      0.99 o 
  -3   1  11       95.16       97.71      2.55 o 
  -2   1  11      519.00      533.52      8.37 o 
  -1   1  11        1.99        3.51      1.05 o 
   0   1  11       45.00       41.33      1.65 o 
   1   1  11      560.04      570.27      9.61 o 
   2   1  11      504.93      486.99      9.28 o 
   3   1  11      498.16      492.45      9.45 o 
   4   1  11       45.51       46.24      2.33 o 
   5   1  11       19.71       21.40      1.93 o 
   6   1  11        9.97       10.79      2.09 o 
   7   1  11        2.43        1.86      2.01 o 
   8   1  11       42.89       38.64      3.34 o 
   9   1  11        0.76       -0.22      2.65 o 
  10   1  11       38.45       41.67      4.61 o 
 -13   2  11        3.18        7.57      4.46 o 
 -12   2  11        1.17       -1.00      3.11 o 
 -11   2  11        0.06       -0.24      2.52 o 
 -10   2  11       66.19       68.40      4.26 o 
  -9   2  11       19.22        8.19      2.49 o 
  -8   2  11      175.17      181.83      8.17 o 
  -7   2  11       36.35       37.49      2.47 o 
  -6   2  11      121.55      107.40      3.21 o 
  -5   2  11       33.61       37.83      1.84 o 
  -4   2  11       27.71       30.42      1.64 o 
  -3   2  11      344.00      350.21      5.79 o 
  -2   2  11       75.51       73.29      2.21 o 
  -1   2  11      129.04      122.34      3.69 o 
   0   2  11        6.30        5.00      0.97 o 
   1   2  11        1.25        0.27      1.59 o 
   2   2  11       34.01       34.04      2.99 o 
   3   2  11       85.78       99.99      4.22 o 
   4   2  11      128.33      137.11      4.41 o 
   5   2  11      741.55      705.28     10.75 o 
   6   2  11      134.90      132.64      4.38 o 
   7   2  11        0.71        0.07      1.66 o 
   8   2  11       50.87       52.28      5.92 o 
   9   2  11       23.55       20.95      3.51 o 
  10   2  11       21.02       22.32      4.56 o 
 -13   3  11       22.61       24.04      5.14 o 
 -12   3  11        4.53        3.56      3.39 o 
 -11   3  11        0.00       -0.32      2.54 o 
 -10   3  11       61.36       57.50      4.06 o 
  -9   3  11        4.07        1.00      1.99 o 
  -8   3  11        0.25        0.38      1.76 o 
  -7   3  11        0.20        1.61      1.56 o 
  -6   3  11        9.00        9.24      1.68 o 
  -5   3  11        5.58        7.91      1.33 o 
  -4   3  11      208.37      207.60      3.47 o 
  -3   3  11      257.35      261.50      4.62 o 
  -2   3  11        0.79        2.21      1.09 o 
  -1   3  11      153.80      158.88      3.52 o 
   0   3  11       33.26       33.16      2.25 o 
   1   3  11      104.81       98.34      2.65 o 
   2   3  11       53.07       50.98      3.09 o 
   3   3  11      126.61      111.26      4.06 o 
   4   3  11      124.51      111.89      4.62 o 
   5   3  11        0.28       -0.07      1.31 o 
   6   3  11       73.05       73.07      3.35 o 
   7   3  11        6.86        7.96      4.39 o 
   8   3  11       13.21       13.42      6.14 o 
   9   3  11        2.13        2.29      3.48 o 
 -12   4  11       13.34       10.16      3.79 o 
 -11   4  11        2.70       -3.09      3.09 o 
 -10   4  11       35.02       38.57      3.90 o 
  -9   4  11       92.35       90.12      4.91 o 
  -8   4  11       63.37       63.54      3.89 o 
  -7   4  11       38.91       41.51      3.05 o 
  -6   4  11       13.97       10.91      2.00 o 
  -5   4  11       99.33       95.00      3.16 o 
  -4   4  11        3.89        5.20      1.16 o 
  -3   4  11       26.44       30.50      1.77 o 
  -2   4  11       90.02       88.53      2.80 o 
  -1   4  11      155.69      157.97      5.21 o 
   0   4  11      141.67      137.66      3.63 o 
   1   4  11       81.40       82.68      2.89 o 
   2   4  11        0.23       -0.18      1.09 o 
   3   4  11       13.13       12.13      2.23 o 
   4   4  11      245.51      252.00      5.08 o 
   5   4  11      165.17      143.33      5.27 o 
   6   4  11        7.55        3.51      2.43 o 
   7   4  11        2.63        4.89      2.79 o 
   8   4  11        0.01       -2.64      2.64 o 
   9   4  11        0.02       -2.71      3.31 o 
 -11   5  11        0.01        0.73      3.44 o 
 -10   5  11        0.00       -2.89      2.89 o 
  -9   5  11       29.60       30.33      3.55 o 
  -8   5  11       64.14       75.87      4.57 o 
  -7   5  11        0.00        0.03      1.93 o 
  -6   5  11       22.79       22.51      2.42 o 
  -5   5  11       15.09       16.28      2.12 o 
  -4   5  11       46.36       45.13      2.73 o 
  -3   5  11      248.41      241.14      4.85 o 
  -2   5  11      232.66      222.92      5.67 o 
  -1   5  11        7.56        9.04      2.01 o 
   0   5  11        6.71        4.98      1.58 o 
   1   5  11       44.51       48.99      2.44 o 
   2   5  11        1.86        2.39      1.52 o 
   3   5  11        8.63        4.30      1.71 o 
   4   5  11        2.81        7.70      2.06 o 
   5   5  11      133.46      126.21      7.83 o 
   6   5  11        1.86       -0.56      2.49 o 
   7   5  11        4.39        3.78      2.88 o 
   8   5  11        0.12       -2.59      2.59 o 
 -11   6  11        5.98        2.48      3.77 o 
 -10   6  11        5.34        2.64      3.86 o 
  -9   6  11        1.22        1.05      3.18 o 
  -8   6  11        1.03        2.17      2.78 o 
  -7   6  11       11.73       12.65      3.19 o 
  -6   6  11      111.53      103.32      5.11 o 
  -5   6  11        1.69        0.26      2.25 o 
  -4   6  11       20.45       20.08      2.70 o 
  -3   6  11       35.12       38.94      2.93 o 
  -2   6  11       38.59       44.29      2.62 o 
  -1   6  11       68.69       74.72      3.98 o 
   0   6  11       13.45       14.46      2.20 o 
   1   6  11        0.06       -0.17      1.70 o 
   2   6  11        5.02        2.49      2.52 o 
   3   6  11       10.22        8.41      2.39 o 
   4   6  11       35.24       30.77      3.17 o 
   5   6  11        6.05        5.30      2.78 o 
   6   6  11       29.70       38.85      4.63 o 
   7   6  11       19.04       14.07      3.81 o 
  -9   7  11        6.66        4.52      4.15 o 
  -8   7  11        9.70        7.39      4.02 o 
  -7   7  11       43.59       53.75      7.53 o 
  -6   7  11        9.21        5.63      3.11 o 
  -5   7  11        8.11        7.65      2.78 o 
  -4   7  11        5.97       11.91      2.86 o 
  -3   7  11       45.90       51.54      3.80 o 
  -2   7  11        1.51        2.50      2.21 o 
  -1   7  11        0.18        1.60      1.90 o 
   0   7  11       25.32       32.35      3.73 o 
   1   7  11        3.79        2.14      2.04 o 
   2   7  11        0.02       -2.00      2.00 o 
   3   7  11       13.42       14.05      2.77 o 
   4   7  11        0.03       -0.60      2.17 o 
   5   7  11       14.06       23.31      4.17 o 
   6   7  11       69.26       88.87      6.68 o 
  -8   8  11        0.59        4.06      4.28 o 
  -7   8  11       57.13       59.95      9.90 o 
  -6   8  11        3.89        1.90      3.76 o 
  -5   8  11        7.92        9.67      3.25 o 
  -4   8  11       19.22       25.03      3.58 o 
  -3   8  11       40.76       50.10      5.78 o 
  -2   8  11       67.23       83.95      7.34 o 
  -1   8  11        0.00       -0.09      2.25 o 
   0   8  11        1.53        6.53      2.85 o 
   1   8  11       11.94       14.70      3.12 o 
   2   8  11        0.73        2.47      2.78 o 
   3   8  11        5.29        3.34      2.93 o 
   4   8  11        0.92        3.20      3.15 o 
   5   8  11        2.25       -2.69      3.13 o 
  -6   9  11        0.62        0.37      3.78 o 
  -5   9  11        0.07       -2.03      3.68 o 
  -4   9  11       37.82       22.13      5.78 o 
  -3   9  11       22.46       24.35      3.86 o 
  -2   9  11        2.87        5.82      2.72 o 
  -1   9  11        0.84        3.48      3.04 o 
   0   9  11        6.10        2.10      2.92 o 
   1   9  11        2.97        5.49      3.33 o 
   2   9  11        6.26        8.93      3.75 o 
 -12   0  12        9.30        5.06      4.51 o 
 -10   0  12      175.29      175.61     20.53 o 
  -8   0  12        4.40        5.83      3.24 o 
  -6   0  12      242.82      240.37      6.99 o 
  -4   0  12      105.40      111.70      3.59 o 
  -2   0  12      706.17      750.28     15.90 o 
   0   0  12      184.67      173.97      5.98 o 
   2   0  12        0.94        0.89      2.09 o 
   4   0  12        0.84       -0.57      2.09 o 
   6   0  12       27.86       34.81      3.74 o 
   8   0  12       12.67       11.42      8.32 o 
 -13   1  12        0.02        1.30      4.22 o 
 -12   1  12        2.47        1.87      3.04 o 
 -11   1  12        0.03       -1.22      2.61 o 
 -10   1  12       28.98       30.56      4.31 o 
  -9   1  12      228.67      213.09      7.49 o 
  -8   1  12      140.43      145.94      8.51 o 
  -7   1  12      139.25      148.26      4.38 o 
  -6   1  12       29.15       31.72      2.09 o 
  -5   1  12      117.55      114.45      2.88 o 
  -4   1  12        1.21        0.11      1.13 o 
  -3   1  12      104.62      109.89      2.71 o 
  -2   1  12       84.22       80.16      3.77 o 
  -1   1  12      103.08      100.82      2.83 o 
   0   1  12       22.01       20.45      1.53 o 
   1   1  12        0.28       -0.18      0.97 o 
   2   1  12       59.49       57.46      3.27 o 
   3   1  12      250.82      243.23      4.60 o 
   4   1  12        6.84        4.56      1.44 o 
   5   1  12      327.73      324.62      7.43 o 
   6   1  12       10.71        7.15      1.98 o 
   7   1  12        1.14        2.24      2.09 o 
   8   1  12        6.98        4.80      2.62 o 
   9   1  12        3.54        2.21      2.79 o 
 -13   2  12        2.82        5.73      4.32 o 
 -12   2  12       14.23        6.14      3.83 o 
 -11   2  12       12.26       11.06      3.39 o 
 -10   2  12       50.56       48.10      4.52 o 
  -9   2  12       21.45       27.96      4.24 o 
  -8   2  12       19.01       21.67      3.12 o 
  -7   2  12      212.48      208.16      5.96 o 
  -6   2  12       29.25       30.94      2.13 o 
  -5   2  12        1.59        1.28      1.21 o 
  -4   2  12       13.24       14.18      1.43 o 
  -3   2  12       20.73       19.80      1.68 o 
  -2   2  12       42.36       48.24      2.18 o 
  -1   2  12       14.87       12.70      1.54 o 
   0   2  12      418.82      415.64      6.76 o 
   1   2  12        7.07        8.33      1.11 o 
   2   2  12        1.94        3.10      2.41 o 
   3   2  12       23.22       21.78      5.98 o 
   4   2  12       14.43       14.76      2.89 o 
   5   2  12       21.58       21.06      2.62 o 
   6   2  12        3.29        2.16      2.30 o 
   7   2  12       10.32       10.59      2.87 o 
   8   2  12       10.26       21.52      5.41 o 
   9   2  12        2.71        0.69      3.18 o 
 -12   3  12        5.41        3.06      3.69 o 
 -11   3  12       26.48       28.13      3.73 o 
 -10   3  12       26.28       27.21      3.55 o 
  -9   3  12        6.91        6.27      2.36 o 
  -8   3  12       15.70       15.08      2.34 o 
  -7   3  12        5.43        7.13      1.84 o 
  -6   3  12      598.17      559.14     12.18 o 
  -5   3  12      163.91      151.64      3.74 o 
  -4   3  12      249.64      249.18      4.25 o 
  -3   3  12        1.53       -0.31      1.56 o 
  -2   3  12      172.16      156.28      3.87 o 
  -1   3  12      103.11      102.10      3.00 o 
   0   3  12      372.06      350.65      6.15 o 
   1   3  12        0.20       -0.82      1.43 o 
   2   3  12        0.00        0.68      2.21 o 
   3   3  12      156.76      129.21      5.17 o 
   4   3  12       32.45       26.34      3.13 o 
   5   3  12       23.18       10.64      2.19 o 
   6   3  12        0.92        2.06      2.18 o 
   7   3  12       27.07       29.54      4.03 o 
   8   3  12        1.82        5.23      3.19 o 
   9   3  12        6.51        3.97      3.51 o 
 -12   4  12       11.31       14.99      4.07 o 
 -11   4  12        3.47       -0.62      3.11 o 
 -10   4  12        0.03        0.48      2.58 o 
  -9   4  12        0.18       -0.69      2.41 o 
  -8   4  12       36.73       40.90      3.35 o 
  -7   4  12       62.69       50.15      3.26 o 
  -6   4  12       12.65        7.50      1.90 o 
  -5   4  12        5.95        6.02      1.55 o 
  -4   4  12       28.34       37.23      2.14 o 
  -3   4  12        3.06        3.56      2.08 o 
  -2   4  12      178.96      178.30      4.71 o 
  -1   4  12       13.13       13.12      1.88 o 
   0   4  12      493.75      462.02      8.01 o 
   1   4  12      368.37      323.97      5.63 o 
   2   4  12       29.36       27.01      1.59 o 
   3   4  12       26.47       23.33      2.41 o 
   4   4  12        0.31       -1.61      1.61 o 
   5   4  12       77.86       89.26      4.80 o 
   6   4  12        3.80        3.20      2.68 o 
   7   4  12        1.22       -1.15      2.73 o 
   8   4  12        3.72        6.02      3.41 o 
 -11   5  12       25.09       22.28      4.85 o 
 -10   5  12        0.88        4.25      3.41 o 
  -9   5  12      118.51      127.43      6.60 o 
  -8   5  12       14.23       11.38      3.05 o 
  -7   5  12       45.72       44.77      3.91 o 
  -6   5  12       80.27       76.64      4.38 o 
  -5   5  12      230.32      206.88      6.68 o 
  -4   5  12       15.33       18.53      2.60 o 
  -3   5  12       65.95       70.41      3.20 o 
  -2   5  12      155.37      146.46      5.01 o 
  -1   5  12        3.18       -1.68      1.68 o 
   0   5  12      154.11      149.76      5.34 o 
   1   5  12      184.22      172.26      4.88 o 
   2   5  12      155.14      161.22      5.49 o 
   3   5  12       57.37       54.28      3.97 o 
   4   5  12       23.65       22.12      5.10 o 
   5   5  12        6.77       11.50      3.03 o 
   6   5  12        0.38       -1.57      2.72 o 
   7   5  12        1.76       -0.01      2.92 o 
   8   5  12        7.25        6.86      3.75 o 
 -10   6  12        0.32       -0.92      3.86 o 
  -9   6  12        0.68       -2.26      4.17 o 
  -8   6  12        0.21        5.69      3.23 o 
  -7   6  12        2.89        8.77      3.30 o 
  -6   6  12        2.29        2.43      2.67 o 
  -5   6  12       49.24       46.27      4.16 o 
  -4   6  12        0.85       -1.95      2.31 o 
  -3   6  12      215.45      222.11      5.93 o 
  -2   6  12       28.84       29.88      3.62 o 
  -1   6  12        0.07       -0.78      2.04 o 
   0   6  12        1.21       -1.32      2.01 o 
   1   6  12       29.09       23.21      2.63 o 
   2   6  12       28.52       27.30      2.47 o 
   3   6  12        1.42       -2.25      2.25 o 
   4   6  12        0.00       -2.14      2.41 o 
   5   6  12       22.02       30.99      3.90 o 
   6   6  12       15.18       26.14      7.14 o 
   7   6  12        1.84       10.46      4.49 o 
  -9   7  12       15.99       15.02      4.80 o 
  -8   7  12        4.52        3.18      3.67 o 
  -7   7  12        0.90        3.46      3.15 o 
  -6   7  12       45.29       57.22      5.38 o 
  -5   7  12       11.88        8.70      3.05 o 
  -4   7  12       41.90       48.50      4.08 o 
  -3   7  12        0.77       -0.97      2.16 o 
  -2   7  12       29.74       32.45      3.79 o 
  -1   7  12       78.95       73.40      4.72 o 
   0   7  12       17.35       17.53      3.97 o 
   1   7  12       77.23       86.61      4.38 o 
   2   7  12        0.82       -0.56      2.35 o 
   3   7  12       19.16       21.26      3.52 o 
   4   7  12       13.01       10.49      6.74 o 
   5   7  12        0.45        3.53      3.20 o 
  -7   8  12       35.26       48.14      6.30 o 
  -6   8  12        2.25        3.69      3.82 o 
  -5   8  12        8.84        6.24      4.31 o 
  -4   8  12        1.41        3.26      2.87 o 
  -3   8  12       63.19       75.21      5.37 o 
  -2   8  12        9.31        7.26      2.94 o 
  -1   8  12       12.94       14.89      2.93 o 
   0   8  12       11.65       13.19      2.84 o 
   1   8  12        0.31        3.82      2.75 o 
   2   8  12       10.70       16.06      3.50 o 
   3   8  12       16.39       20.69      4.83 o 
   4   8  12        4.46        6.25      4.05 o 
  -4   9  12       15.68       13.63      4.59 o 
  -3   9  12        0.05        5.65      3.04 o 
  -2   9  12        0.02        1.73      2.72 o 
  -1   9  12        6.71       15.29      3.62 o 
   0   9  12        0.30       -3.58      4.66 o 
   1   9  12        6.94       -0.87      3.89 o 
 -13   0  13       30.05       31.03      8.60 o 
 -11   0  13      122.11      128.78      9.58 o 
  -9   0  13       63.76       57.16      6.32 o 
  -7   0  13        0.00        3.10      2.97 o 
  -5   0  13      189.95      174.89      5.76 o 
  -3   0  13      205.29      186.36      6.26 o 
  -1   0  13        2.30       -0.41      2.03 o 
   1   0  13      214.95      203.54      6.74 o 
   3   0  13      236.68      229.71      7.31 o 
   5   0  13        0.37       -2.44      3.65 o 
   7   0  13       14.04       13.02      5.28 o 
   9   0  13        1.79        2.43      7.01 o 
 -13   1  13        0.91       -1.49      4.05 o 
 -12   1  13        2.72        1.68      3.18 o 
 -11   1  13        3.20        3.29      3.04 o 
 -10   1  13       24.52       30.79      3.89 o 
  -9   1  13        0.48        1.04      2.39 o 
  -8   1  13       19.71       27.00      3.32 o 
  -7   1  13       25.50       31.92      2.66 o 
  -6   1  13       69.36       64.64      2.77 o 
  -5   1  13       54.03       52.80      2.61 o 
  -4   1  13        1.06        2.12      1.30 o 
  -3   1  13       22.82       29.13      1.81 o 
  -2   1  13      340.63      346.94      6.91 o 
  -1   1  13       14.04       11.91      1.62 o 
   0   1  13      202.12      194.34      6.63 o 
   1   1  13      105.44      101.63      3.10 o 
   2   1  13      633.41      597.58     10.32 o 
   3   1  13      162.16      155.46      3.75 o 
   4   1  13        3.80        0.91      1.68 o 
   5   1  13       49.57       48.26      2.90 o 
   6   1  13      154.65      160.90      6.45 o 
   7   1  13        1.85        2.51      2.71 o 
   8   1  13      112.18      136.60      7.77 o 
   9   1  13        0.02        4.79      4.02 o 
 -12   2  13        6.78        7.36      3.80 o 
 -11   2  13        0.00        1.23      2.87 o 
 -10   2  13        7.42        3.88      2.80 o 
  -9   2  13       28.53       27.43      3.59 o 
  -8   2  13        2.32        0.99      2.16 o 
  -7   2  13        6.38        5.78      2.05 o 
  -6   2  13        0.85        2.49      1.60 o 
  -5   2  13      136.11      137.31      3.61 o 
  -4   2  13       27.15       29.44      1.92 o 
  -3   2  13      116.35      115.74      3.93 o 
  -2   2  13        2.02        2.04      1.60 o 
  -1   2  13       81.97       84.18      2.95 o 
   0   2  13      307.77      293.80      6.03 o 
   1   2  13        5.45        5.64      1.61 o 
   2   2  13      506.45      483.09     13.36 o 
   3   2  13       74.20       79.43      6.87 o 
   4   2  13      231.97      220.36      8.37 o 
   5   2  13        7.77       12.36      2.37 o 
   6   2  13        6.94        8.25      2.55 o 
   7   2  13        1.56       -2.74      2.74 o 
   8   2  13        2.32       -1.50      2.86 o 
 -12   3  13        0.01        4.82      3.67 o 
 -11   3  13       19.85       19.32      3.95 o 
 -10   3  13        1.43        2.81      2.86 o 
  -9   3  13        6.22        2.53      2.62 o 
  -8   3  13        0.12       -0.89      2.10 o 
  -7   3  13       28.44       30.66      2.98 o 
  -6   3  13       10.48        8.55      1.78 o 
  -5   3  13        2.64       -0.36      1.50 o 
  -4   3  13       65.32       62.81      2.37 o 
  -3   3  13        0.05       -1.66      1.66 o 
  -2   3  13       13.67       14.24      1.93 o 
  -1   3  13      157.95      153.47      3.97 o 
   0   3  13       53.95       60.54      2.39 o 
   1   3  13       21.89       18.90      3.17 o 
   2   3  13       15.69        9.54      2.91 o 
   3   3  13        5.01        2.43      2.39 o 
   4   3  13       24.61       27.04      3.33 o 
   5   3  13       21.21       21.74      2.64 o 
   6   3  13      142.93      124.27      6.95 o 
   7   3  13        0.31        2.06      2.92 o 
   8   3  13       21.63       21.08      4.81 o 
 -11   4  13       15.84       12.78      3.77 o 
 -10   4  13       73.40       82.33      5.32 o 
  -9   4  13        0.02       -1.13      2.39 o 
  -8   4  13        2.25       -2.14      2.52 o 
  -7   4  13       65.20       80.18      5.02 o 
  -6   4  13        7.88        8.14      2.50 o 
  -5   4  13       17.15       16.44      2.30 o 
  -4   4  13       47.83       52.32      2.66 o 
  -3   4  13       39.90       42.58      3.24 o 
  -2   4  13      283.32      271.71      7.17 o 
  -1   4  13       31.65       32.33      2.61 o 
   0   4  13      154.30      141.67      3.90 o 
   1   4  13       56.11       58.57      2.67 o 
   2   4  13       70.10       70.64      4.47 o 
   3   4  13        9.42       10.13      2.92 o 
   4   4  13      115.37      102.85      4.88 o 
   5   4  13       22.58       20.55      3.10 o 
   6   4  13        3.59        8.04      3.01 o 
   7   4  13       16.95       14.14      3.55 o 
   8   4  13        1.23        7.93      3.59 o 
 -11   5  13       10.25        9.67      4.60 o 
 -10   5  13        0.13        1.78      4.11 o 
  -9   5  13       34.66       38.85      4.86 o 
  -8   5  13       18.96       12.02      3.47 o 
  -7   5  13       32.25       42.61      4.26 o 
  -6   5  13       40.63       38.06      3.96 o 
  -5   5  13        4.96        4.74      2.60 o 
  -4   5  13       68.92       67.84      3.18 o 
  -3   5  13       26.18       25.31      3.04 o 
  -2   5  13        5.67        4.02      2.11 o 
  -1   5  13       28.26       33.25      3.01 o 
   0   5  13      171.99      148.10      4.88 o 
   1   5  13      100.74       89.79      3.72 o 
   2   5  13        4.06       -1.51      2.59 o 
   3   5  13       18.57       20.83      2.91 o 
   4   5  13        9.64        7.42      2.98 o 
   5   5  13       66.42       59.57      4.45 o 
   6   5  13        1.35       -0.79      2.67 o 
   7   5  13        0.24       -0.30      3.09 o 
 -10   6  13        3.40       -1.18      3.82 o 
  -9   6  13        1.41        4.73      3.85 o 
  -8   6  13        1.08        0.16      2.90 o 
  -7   6  13        3.65       -0.77      3.40 o 
  -6   6  13       31.90       30.96      4.52 o 
  -5   6  13        9.21        9.49      2.97 o 
  -4   6  13        0.05        4.18      2.51 o 
  -3   6  13       61.10       65.86      5.14 o 
  -2   6  13       33.50       29.03      3.37 o 
  -1   6  13       22.09       20.57      3.04 o 
   0   6  13       22.22       25.58      3.08 o 
   1   6  13        0.03        2.02      2.33 o 
   2   6  13       10.71       17.40      3.85 o 
   3   6  13        7.28        6.70      2.86 o 
   4   6  13       60.78       61.95      4.76 o 
   5   6  13       11.95       14.50      3.56 o 
   6   6  13        0.83        6.75      3.49 o 
  -8   7  13        1.00       -3.35      3.35 o 
  -7   7  13        8.11        9.81      3.72 o 
  -6   7  13       31.14       29.84      4.44 o 
  -5   7  13        3.58        2.11      2.75 o 
  -4   7  13       16.79       13.72      3.58 o 
  -3   7  13        0.37       -1.04      2.39 o 
  -2   7  13        1.68        2.61      2.59 o 
  -1   7  13       45.83       51.08      4.25 o 
   0   7  13       40.93       38.62      3.83 o 
   1   7  13       16.53       15.82      2.84 o 
   2   7  13        4.80        6.92      3.96 o 
   3   7  13       46.10       66.00      6.34 o 
   4   7  13        0.10        0.12      3.29 o 
   5   7  13        3.45        3.59      5.53 o 
  -7   8  13        4.54       12.42      4.71 o 
  -6   8  13        0.73        3.92      3.88 o 
  -5   8  13       16.80       13.43      4.20 o 
  -4   8  13       11.35       14.22      3.72 o 
  -3   8  13        9.32        8.95      3.23 o 
  -2   8  13        0.05       -0.91      3.24 o 
  -1   8  13        1.42       -0.30      3.04 o 
   0   8  13        3.47        4.17      2.48 o 
   1   8  13       14.17       11.41      3.68 o 
   2   8  13        6.98       12.87      4.48 o 
   3   8  13       13.11       15.06      4.65 o 
 -12   0  14        1.88        6.87      4.90 o 
 -10   0  14        0.98       -2.86      3.43 o 
  -8   0  14        0.04        1.78      3.19 o 
  -6   0  14      484.69      463.92     21.89 o 
  -4   0  14       14.03       11.92      2.36 o 
  -2   0  14      143.44      145.34      9.08 o 
   0   0  14     1125.28     1107.08     25.86 o 
   2   0  14      455.99      435.37     11.67 o 
   4   0  14        4.07        5.59      2.90 o 
   6   0  14       42.99       39.46      5.19 o 
   8   0  14        3.31        9.82      7.15 o 
 -12   1  14        3.32        1.21      3.22 o 
 -11   1  14       22.08       26.16      4.12 o 
 -10   1  14        4.03        2.45      2.76 o 
  -9   1  14       18.42       18.28      3.29 o 
  -8   1  14        4.73        1.81      2.51 o 
  -7   1  14      143.36      147.42      5.93 o 
  -6   1  14      239.60      243.09      5.19 o 
  -5   1  14       38.43       43.79      2.50 o 
  -4   1  14       96.77       95.08      3.23 o 
  -3   1  14      544.32      521.05      9.29 o 
  -2   1  14      485.10      451.77      8.79 o 
  -1   1  14       16.46       20.69      2.29 o 
   0   1  14        2.09        2.22      1.69 o 
   1   1  14        0.80       -1.39      1.39 o 
   2   1  14       22.62       22.58      1.92 o 
   3   1  14       45.65       56.37      2.71 o 
   4   1  14        6.61        6.82      2.29 o 
   5   1  14        2.80        7.62      7.12 o 
   6   1  14        0.03       -0.25      2.94 o 
   7   1  14       45.34       52.60      5.14 o 
   8   1  14        4.04       11.01      4.09 o 
 -12   2  14       12.65       10.84      3.84 o 
 -11   2  14       15.34        8.82      3.32 o 
 -10   2  14       30.12       34.72      4.25 o 
  -9   2  14       31.39       27.82      3.76 o 
  -8   2  14        5.40        9.07      2.70 o 
  -7   2  14        0.97       -0.09      1.92 o 
  -6   2  14      151.19      141.89      4.56 o 
  -5   2  14       61.14       59.72      2.80 o 
  -4   2  14        1.77        2.65      1.54 o 
  -3   2  14        1.35        1.51      1.77 o 
  -2   2  14        1.09        1.65      1.64 o 
  -1   2  14      253.26      241.68      6.44 o 
   0   2  14       99.93       92.12      3.15 o 
   1   2  14      216.18      208.72      5.11 o 
   2   2  14       12.28       15.66      3.22 o 
   3   2  14       59.73       57.36      4.56 o 
   4   2  14        9.10       13.74      2.19 o 
   5   2  14        3.07        1.16      2.24 o 
   6   2  14       30.77       40.36      4.41 o 
   7   2  14        4.57        4.93      4.38 o 
   8   2  14        3.64       -0.36      3.61 o 
 -12   3  14       30.30       27.62      7.37 o 
 -11   3  14      123.78      148.32     12.31 o 
 -10   3  14        4.81        0.39      2.72 o 
  -9   3  14        9.85        6.63      3.21 o 
  -8   3  14       14.00       11.56      3.17 o 
  -7   3  14       17.63       16.59      3.06 o 
  -6   3  14      353.50      318.00      7.86 o 
  -5   3  14       38.82       50.13      2.88 o 
  -4   3  14       25.56       26.92      1.91 o 
  -3   3  14       49.83       51.99      3.05 o 
  -2   3  14      132.22      130.35      4.82 o 
  -1   3  14      212.25      196.84      4.92 o 
   0   3  14       58.18       59.54      2.57 o 
   1   3  14       82.56       75.82      4.63 o 
   2   3  14      160.68      135.29      5.98 o 
   3   3  14        0.02        0.90      2.88 o 
   4   3  14       59.70       54.33      4.49 o 
   5   3  14       24.48       25.20      2.94 o 
   6   3  14        5.52        6.05      2.98 o 
   7   3  14        8.07       10.22      3.41 o 
 -11   4  14        5.09       -3.00      3.52 o 
 -10   4  14        1.63        1.93      3.18 o 
  -9   4  14        2.82        4.15      3.06 o 
  -8   4  14       43.47       42.29      4.71 o 
  -7   4  14        4.74        1.05      2.55 o 
  -6   4  14        2.38       -0.13      2.41 o 
  -5   4  14      103.81       99.92      3.95 o 
  -4   4  14       51.42       51.24      2.96 o 
  -3   4  14        0.33        0.89      1.97 o 
  -2   4  14        5.74        6.01      2.13 o 
  -1   4  14       72.77       66.44      3.27 o 
   0   4  14        1.60        4.73      2.12 o 
   1   4  14      154.76      147.57      4.54 o 
   2   4  14       41.27       39.00      4.24 o 
   3   4  14       58.88       58.28      5.93 o 
   4   4  14        0.21        4.42      3.58 o 
   5   4  14        5.32        1.11      2.49 o 
   6   4  14       11.51       18.74      3.50 o 
   7   4  14        0.47        0.74      3.05 o 
 -10   5  14       16.20       16.92      6.10 o 
  -9   5  14        0.09       -1.78      2.97 o 
  -8   5  14        5.95       10.82      3.37 o 
  -7   5  14       15.62       17.80      3.44 o 
  -6   5  14        1.10        0.51      2.70 o 
  -5   5  14       23.28       27.00      3.35 o 
  -4   5  14        1.05        1.44      1.82 o 
  -3   5  14       15.90       13.72      2.85 o 
  -2   5  14        2.10        0.40      2.67 o 
  -1   5  14        6.68        7.25      2.46 o 
   0   5  14        0.05        0.53      2.12 o 
   1   5  14        1.55       -2.33      2.33 o 
   2   5  14       81.55       73.68      5.21 o 
   3   5  14        9.41       10.67      2.81 o 
   4   5  14       29.47       24.72      4.62 o 
   5   5  14        1.44       -0.21      2.69 o 
   6   5  14       20.70       24.35      4.41 o 
  -9   6  14        0.84       -3.37      3.37 o 
  -8   6  14       32.06       27.14      4.57 o 
  -7   6  14       19.98       24.78      4.20 o 
  -6   6  14       35.75       38.12      4.95 o 
  -5   6  14       27.42       19.42      3.31 o 
  -4   6  14        1.50        2.23      2.73 o 
  -3   6  14       34.59       40.84      3.13 o 
  -2   6  14        3.39        5.72      2.70 o 
  -1   6  14        4.99        1.37      2.44 o 
   0   6  14        4.36        0.13      3.10 o 
   1   6  14        3.55        4.91      3.07 o 
   2   6  14        1.12       -2.19      2.19 o 
   3   6  14       27.62       26.71      3.61 o 
   4   6  14       15.45       17.30      3.54 o 
   5   6  14       17.90       10.34      3.43 o 
  -8   7  14        1.19        2.85      3.96 o 
  -7   7  14        0.67        3.59      3.43 o 
  -6   7  14       54.30       60.69      5.78 o 
  -5   7  14        5.41        5.30      3.19 o 
  -4   7  14       20.09       19.46      3.96 o 
  -3   7  14        7.86       13.69      3.41 o 
  -2   7  14       32.96       32.54      3.83 o 
  -1   7  14        0.00       -0.24      2.39 o 
   0   7  14        0.30        0.98      2.57 o 
   1   7  14        2.35        1.56      2.65 o 
   2   7  14        0.04       10.59      3.82 o 
   3   7  14        4.75        1.85      3.69 o 
   4   7  14        5.87        7.37      4.30 o 
  -5   8  14       46.18       45.54      5.33 o 
  -4   8  14        3.02        4.40      4.21 o 
  -3   8  14        0.05        5.00      3.18 o 
  -2   8  14        3.37        1.45      2.77 o 
  -1   8  14        8.80       16.10      6.44 o 
   0   8  14        9.09       11.48      3.19 o 
   1   8  14        0.36       -2.27      3.63 o 
 -11   0  15        7.19       12.95      4.96 o 
  -9   0  15       18.51       19.59      4.87 o 
  -7   0  15        8.89       12.70      3.88 o 
  -5   0  15     1171.04     1176.72     24.65 o 
  -3   0  15       16.93       10.46      3.10 o 
  -1   0  15     1004.80      983.24     29.20 o 
   1   0  15       71.44       62.30      4.86 o 
   3   0  15       99.23       97.25      7.77 o 
   5   0  15       52.94       59.53      8.36 o 
   7   0  15       10.13       12.68      6.59 o 
 -12   1  15       16.87       16.15      4.00 o 
 -11   1  15        2.23       -0.19      2.93 o 
 -10   1  15       22.73       21.42      4.67 o 
  -9   1  15        2.47        3.40      2.63 o 
  -8   1  15        2.07        1.30      2.34 o 
  -7   1  15       11.03        9.81      3.26 o 
  -6   1  15       14.79       12.89      2.38 o 
  -5   1  15        7.05        5.32      2.15 o 
  -4   1  15       48.97       54.50      2.83 o 
  -3   1  15        0.09        0.43      1.86 o 
  -2   1  15       17.32       13.27      2.22 o 
  -1   1  15      156.79      144.10      5.50 o 
   0   1  15       81.75       84.11      3.87 o 
   1   1  15      180.37      174.20      5.16 o 
   2   1  15       23.27       22.39      2.54 o 
   3   1  15       33.43       28.70      2.80 o 
   4   1  15      106.80       89.67     10.17 o 
   5   1  15       11.75       13.13      3.29 o 
   6   1  15       19.98       20.80      3.88 o 
   7   1  15        7.20        7.79      4.78 o 
 -12   2  15        0.87        2.11      3.68 o 
 -11   2  15        0.86       -2.84      3.17 o 
 -10   2  15        1.03        0.36      2.96 o 
  -9   2  15        9.63       13.08      3.58 o 
  -8   2  15        5.20        2.80      2.69 o 
  -7   2  15       56.75       53.59      4.17 o 
  -6   2  15      145.25      138.19      4.96 o 
  -5   2  15       84.30       89.94      4.86 o 
  -4   2  15       30.40       38.24      2.24 o 
  -3   2  15       32.82       31.81      3.11 o 
  -2   2  15        0.02       -1.74      1.74 o 
  -1   2  15      297.00      284.31      7.12 o 
   0   2  15       54.60       53.85      2.64 o 
   1   2  15        8.27        8.86      1.81 o 
   2   2  15       11.89       11.80      3.56 o 
   3   2  15       46.48       48.91      4.42 o 
   4   2  15       11.07        8.34      3.32 o 
   5   2  15       10.37       15.55      3.15 o 
   6   2  15       24.95       21.55      4.57 o 
   7   2  15        0.28        4.38      3.61 o 
 -11   3  15        0.38        1.65      3.62 o 
 -10   3  15        0.34       -2.15      3.30 o 
  -9   3  15       47.52       46.25      4.98 o 
  -8   3  15       23.93       20.81      3.78 o 
  -7   3  15       32.66       27.70      3.53 o 
  -6   3  15        6.42        7.14      2.29 o 
  -5   3  15       25.49       29.48      2.57 o 
  -4   3  15        0.01       -0.28      1.64 o 
  -3   3  15      106.97      107.44      4.43 o 
  -2   3  15        2.13        2.12      1.84 o 
  -1   3  15        1.97        0.10      1.72 o 
   0   3  15        0.80        0.78      1.57 o 
   1   3  15      305.91      281.44      7.26 o 
   2   3  15        0.35       -0.83      2.77 o 
   3   3  15       16.91       18.50      3.54 o 
   4   3  15        4.00        0.29     10.31 o 
   5   3  15        5.63        1.35      2.62 o 
   6   3  15        3.59       -0.49      3.04 o 
   7   3  15        0.21        1.39      4.47 o 
 -11   4  15        0.05        1.26      3.90 o 
 -10   4  15        0.26        3.68      3.33 o 
  -9   4  15       20.88       24.09      4.19 o 
  -8   4  15       16.20        9.75      3.28 o 
  -7   4  15        4.23        0.59      2.52 o 
  -6   4  15        0.18        4.34      2.70 o 
  -5   4  15        9.96       13.79      2.41 o 
  -4   4  15        0.09        0.31      1.64 o 
  -3   4  15       34.27       36.64      4.30 o 
  -2   4  15      108.06       98.49      4.75 o 
  -1   4  15        0.16        0.85      1.92 o 
   0   4  15        1.60        2.27      2.29 o 
   1   4  15       37.70       39.50      3.63 o 
   2   4  15      118.76      122.05      9.78 o 
   3   4  15        0.14        0.70      4.16 o 
   4   4  15        0.24       -3.81      3.81 o 
   5   4  15        0.01       -1.52      3.61 o 
   6   4  15        6.89        7.33      3.06 o 
 -10   5  15       17.39       13.78      4.61 o 
  -9   5  15       11.11       11.42      3.77 o 
  -8   5  15        0.01       -3.86      4.26 o 
  -7   5  15       13.40        9.85      3.15 o 
  -6   5  15       20.58       18.99      3.55 o 
  -5   5  15       29.35       36.53      4.17 o 
  -4   5  15       20.64       24.98      2.80 o 
  -3   5  15      113.04      116.48      5.79 o 
  -2   5  15       71.31       74.09      7.14 o 
  -1   5  15      103.49       88.82      5.12 o 
   0   5  15        0.44        3.67      2.70 o 
   1   5  15       20.07       18.51      3.42 o 
   2   5  15        0.09        4.29      3.94 o 
   3   5  15       29.55       37.46      3.98 o 
   4   5  15        1.09        3.13      3.98 o 
   5   5  15       26.79       22.34      3.59 o 
  -9   6  15        0.11       -3.81      6.02 o 
  -8   6  15        8.66        2.64      3.62 o 
  -7   6  15        0.03        0.82      3.03 o 
  -6   6  15        0.03       -2.76      2.76 o 
  -5   6  15        6.69        8.06      3.31 o 
  -4   6  15       15.77       15.74      3.44 o 
  -3   6  15        0.05       -2.42      2.42 o 
  -2   6  15        7.72       12.38      3.35 o 
  -1   6  15       27.83       23.31      4.77 o 
   0   6  15        0.18        2.96      3.00 o 
   1   6  15       39.27       24.69      4.20 o 
   2   6  15       34.28       37.17      3.68 o 
   3   6  15       17.86       12.02      3.63 o 
   4   6  15        0.07       -0.83      2.61 o 
  -7   7  15        1.11        4.49      3.63 o 
  -6   7  15       37.57       46.40      7.37 o 
  -5   7  15        2.50        4.89      3.12 o 
  -4   7  15        0.31        7.26      3.16 o 
  -3   7  15       16.76       18.42      3.65 o 
  -2   7  15       43.82       44.33      4.85 o 
  -1   7  15       16.37       23.77      3.96 o 
   0   7  15        6.06        5.01      4.20 o 
   1   7  15        0.49        3.87      4.61 o 
   2   7  15       61.04       74.06      6.81 o 
  -3   8  15        0.79        7.77      3.92 o 
  -2   8  15        2.08       10.47      6.74 o 
  -1   8  15        6.78        7.57      3.53 o 
 -10   0  16        3.71        4.91      5.12 o 
  -8   0  16      201.06      188.57     13.01 o 
  -6   0  16       80.91       93.17      8.39 o 
  -4   0  16       94.33      109.97      6.67 o 
  -2   0  16     1021.89      926.98     28.73 o 
   0   0  16        1.23       -2.84      4.31 o 
   2   0  16        5.64        6.44      4.02 o 
   4   0  16      226.69      242.38     15.09 o 
   6   0  16       22.51       15.30      6.72 o 
 -11   1  16        0.01        0.98      3.16 o 
 -10   1  16        0.93       -2.67      2.67 o 
  -9   1  16        9.59        7.24      3.20 o 
  -8   1  16       19.08       22.64      3.72 o 
  -7   1  16       30.40       30.88      4.29 o 
  -6   1  16       16.51       17.03      3.22 o 
  -5   1  16      169.84      154.28      4.84 o 
  -4   1  16       31.45       41.15      2.69 o 
  -3   1  16        0.16       -0.15      1.96 o 
  -2   1  16       59.20       63.34      2.96 o 
  -1   1  16        1.73        2.66      2.45 o 
   0   1  16       14.31       16.11      2.45 o 
   1   1  16      172.90      158.33      5.73 o 
   2   1  16        8.08        9.16      2.97 o 
   3   1  16       10.68       10.87      4.71 o 
   4   1  16        0.07       -2.93      4.58 o 
   5   1  16       11.64       16.85      4.16 o 
   6   1  16        2.55       -0.92      5.94 o 
 -11   2  16        2.13        1.11      3.28 o 
 -10   2  16       17.12       23.64      4.99 o 
  -9   2  16       30.99       21.17      3.97 o 
  -8   2  16      145.88      136.63      7.00 o 
  -7   2  16       42.53       49.81      4.16 o 
  -6   2  16       27.11       22.40      3.02 o 
  -5   2  16        0.19        3.79      2.21 o 
  -4   2  16        4.48        1.65      1.94 o 
  -3   2  16       22.71       23.22      3.79 o 
  -2   2  16      111.55      104.01      4.66 o 
  -1   2  16      162.09      149.02      6.83 o 
   0   2  16      120.30      128.12      4.01 o 
   1   2  16       71.82       72.02      3.83 o 
   2   2  16       32.66       31.51      2.77 o 
   3   2  16       34.22       35.95      4.19 o 
   4   2  16       10.25       15.97      2.64 o 
   5   2  16        1.95        5.24      3.20 o 
   6   2  16        1.78        3.49      3.27 o 
 -11   3  16        9.30       12.13      3.98 o 
 -10   3  16       28.23       34.74      4.68 o 
  -9   3  16        0.83        0.21      2.95 o 
  -8   3  16        1.73        1.17      2.75 o 
  -7   3  16       11.46       13.79      3.11 o 
  -6   3  16        0.02        0.31      2.31 o 
  -5   3  16       68.06       78.75      4.06 o 
  -4   3  16       10.64        7.97      2.26 o 
  -3   3  16        6.39       10.17      2.59 o 
  -2   3  16       42.36       46.28      3.51 o 
  -1   3  16       20.08       20.87      2.42 o 
   0   3  16        3.48        2.00      2.08 o 
   1   3  16        1.62       -2.46      2.70 o 
   2   3  16       56.67       65.72      4.75 o 
   3   3  16        9.85       10.32      4.09 o 
   4   3  16        2.53        0.40      4.43 o 
   5   3  16        3.82        2.63      4.64 o 
   6   3  16       21.59       27.60      6.72 o 
 -10   4  16       67.96       76.37      6.50 o 
  -9   4  16        2.03        2.22      3.09 o 
  -8   4  16        0.01       -1.99      2.72 o 
  -7   4  16        4.68        4.94      2.77 o 
  -6   4  16        0.56        1.25      2.57 o 
  -5   4  16       19.96       19.43      3.85 o 
  -4   4  16       27.88       28.12      4.14 o 
  -3   4  16       15.23       19.83      3.40 o 
  -2   4  16       65.43       65.32      4.55 o 
  -1   4  16        3.38        3.34      2.27 o 
   0   4  16        0.34        1.12      2.40 o 
   1   4  16        3.08        1.83      2.30 o 
   2   4  16       37.59       46.57      7.10 o 
   3   4  16       39.17       31.67      6.41 o 
   4   4  16        1.10        5.49      4.83 o 
   5   4  16        8.17       14.30      5.62 o 
  -9   5  16        6.28        7.95      3.87 o 
  -8   5  16        7.73        7.75      3.97 o 
  -7   5  16        8.05       13.65      3.54 o 
  -6   5  16        6.14        5.94      2.90 o 
  -5   5  16       29.01       27.70      4.59 o 
  -4   5  16       58.38       76.57      4.47 o 
  -3   5  16        1.12        1.14      2.59 o 
  -2   5  16        2.52        2.14      2.84 o 
  -1   5  16        6.43        0.93      5.74 o 
   0   5  16       25.20       25.00      3.97 o 
   1   5  16        1.46        5.16      2.94 o 
   2   5  16       16.07       13.01      3.18 o 
   3   5  16        3.65        2.34      2.92 o 
   4   5  16        2.07        3.60      2.77 o 
  -8   6  16        8.35        1.96      3.57 o 
  -7   6  16        6.69       11.18      3.77 o 
  -6   6  16        0.16       -0.92      2.80 o 
  -5   6  16        1.24        3.60      3.05 o 
  -4   6  16       17.94       12.27      6.27 o 
  -3   6  16        2.49        6.10      3.13 o 
  -2   6  16        7.34       14.78      3.38 o 
  -1   6  16        2.03        0.60      2.81 o 
   0   6  16       25.82       29.01      6.14 o 
   1   6  16        3.43       -0.33      3.57 o 
   2   6  16       13.53       19.66      3.15 o 
   3   6  16        1.75       10.63      3.95 o 
  -5   7  16        2.25        4.25      4.08 o 
  -4   7  16        3.82        4.07      3.59 o 
  -3   7  16        0.36        5.99      3.34 o 
  -2   7  16        5.25        9.87      3.54 o 
  -1   7  16        0.00       -3.01      3.01 o 
   0   7  16        9.86       15.61      7.70 o 
   1   7  16        8.35        8.55      3.12 o 
 -11   0  17        5.98        3.58      5.21 o 
  -9   0  17       21.94       30.11      7.03 o 
  -7   0  17        0.33        4.78      4.46 o 
  -5   0  17       45.56       51.66      4.97 o 
  -3   0  17      962.10      954.25     19.71 o 
  -1   0  17      101.41      102.31      7.17 o 
   1   0  17       20.57       20.23      5.77 o 
   3   0  17        2.27       -4.47      4.53 o 
   5   0  17        0.70       -3.31      4.84 o 
 -11   1  17        0.43        0.03      3.63 o 
 -10   1  17        0.02       -2.61      3.16 o 
  -9   1  17        4.87        5.82      3.54 o 
  -8   1  17       88.96       84.51      9.69 o 
  -7   1  17        0.68        1.29      2.99 o 
  -6   1  17       48.54       51.99      4.40 o 
  -5   1  17       18.10       19.78      3.32 o 
  -4   1  17      256.97      252.24      6.01 o 
  -3   1  17       77.61       90.03      4.48 o 
  -2   1  17       69.02       62.71      3.18 o 
  -1   1  17        7.50       10.79      2.60 o 
   0   1  17       71.40       62.62      6.04 o 
   1   1  17       55.76       63.26      4.51 o 
   2   1  17        4.76        7.87      2.78 o 
   3   1  17       50.33       55.26      4.34 o 
   4   1  17        2.12       10.05      3.46 o 
   5   1  17       26.02       36.49      4.97 o 
 -10   2  17        7.77       10.42      4.03 o 
  -9   2  17       35.15       42.91      5.42 o 
  -8   2  17       11.41        6.25      4.45 o 
  -7   2  17       37.85       50.71      4.69 o 
  -6   2  17        0.25       -1.16      2.57 o 
  -5   2  17        1.57        1.21      2.17 o 
  -4   2  17       65.98       55.83      3.53 o 
  -3   2  17      104.47      111.63      5.03 o 
  -2   2  17       59.66       67.55      5.36 o 
  -1   2  17        0.66       -0.89      1.80 o 
   0   2  17        1.10        3.32      2.04 o 
   1   2  17       14.43       21.38      2.74 o 
   2   2  17       23.23       19.87      4.60 o 
   3   2  17        4.23        7.36      4.22 o 
   4   2  17        0.09        1.11      2.60 o 
   5   2  17        5.94        4.87      3.06 o 
 -10   3  17        5.04        3.81      3.77 o 
  -9   3  17        1.54        3.02      3.44 o 
  -8   3  17        0.95        0.83      3.43 o 
  -7   3  17        0.30       -2.94      2.94 o 
  -6   3  17        2.01        5.39      3.37 o 
  -5   3  17        0.36        1.45      2.14 o 
  -4   3  17       16.90       15.83      3.48 o 
  -3   3  17       22.73       18.20      4.16 o 
  -2   3  17       29.62       27.80      3.42 o 
  -1   3  17      104.40      101.50      5.33 o 
   0   3  17        0.02       -2.04      2.04 o 
   1   3  17        1.06        1.08      2.06 o 
   2   3  17       35.09       42.57      7.71 o 
   3   3  17       27.56       19.04      7.84 o 
   4   3  17       13.94       24.73      5.78 o 
   5   3  17       12.49       15.19      5.47 o 
  -9   4  17        1.89       -0.32      2.92 o 
  -8   4  17       10.54       10.97      3.85 o 
  -7   4  17       40.34       46.36      5.47 o 
  -6   4  17       38.34       44.23      5.09 o 
  -5   4  17        6.86        2.49      4.49 o 
  -4   4  17       23.82       35.31      4.32 o 
  -3   4  17        7.87       13.65      3.28 o 
  -2   4  17       34.97       26.80      3.58 o 
  -1   4  17        1.11        3.85      3.97 o 
   0   4  17        3.81       -0.87      2.44 o 
   1   4  17        0.08        0.30      2.37 o 
   2   4  17        7.22        4.40      7.15 o 
   3   4  17        0.44        1.58      4.66 o 
   4   4  17        2.49        8.41      9.95 o 
  -8   5  17        0.11        0.99      3.38 o 
  -7   5  17        0.01        0.46      3.10 o 
  -6   5  17        4.26        8.88      3.48 o 
  -5   5  17       41.54       44.84      5.12 o 
  -4   5  17        5.87        5.17      3.00 o 
  -3   5  17        5.48        1.88      2.82 o 
  -2   5  17        3.18       -0.21      2.97 o 
  -1   5  17       69.32       70.81      6.78 o 
   0   5  17        1.11        2.14      2.84 o 
   1   5  17        8.59       11.52      3.71 o 
   2   5  17        4.58        4.81      2.84 o 
   3   5  17        0.90        4.64      7.44 o 
  -6   6  17        5.67        8.79      3.83 o 
  -5   6  17       12.36       13.86      3.94 o 
  -4   6  17       11.40       15.05      3.89 o 
  -3   6  17        8.55        6.81      3.15 o 
  -2   6  17        2.47        3.69      4.41 o 
  -1   6  17        4.55       11.47      3.85 o 
   0   6  17        6.59        0.49      2.85 o 
   1   6  17        1.48        2.59      2.96 o 
 -10   0  18        0.90        1.29      5.04 o 
  -8   0  18       30.24       25.99      6.55 o 
  -6   0  18       19.80       24.39      9.40 o 
  -4   0  18       13.65        4.50      3.09 o 
  -2   0  18       12.61       -1.19      3.43 o 
   0   0  18        3.84        7.88      3.65 o 
   2   0  18        0.26        7.60      4.74 o 
   4   0  18       12.86       21.57      6.25 o 
 -10   1  18        3.53        4.27      3.76 o 
  -9   1  18        2.68        3.79      4.44 o 
  -8   1  18       26.53       34.39      4.99 o 
  -7   1  18       16.59       12.13      3.74 o 
  -6   1  18       84.63       86.34      7.61 o 
  -5   1  18        3.13       12.29      3.09 o 
  -4   1  18       67.20       76.52      3.82 o 
  -3   1  18       11.20       19.62      2.93 o 
  -2   1  18        0.31        0.67      2.09 o 
  -1   1  18       77.14       85.21      4.77 o 
   0   1  18        1.34        3.82      2.64 o 
   1   1  18       66.98       77.92     10.08 o 
   2   1  18        0.26        2.94      5.71 o 
   3   1  18       11.18       13.03      3.69 o 
   4   1  18        5.24       10.14      3.84 o 
 -10   2  18        0.13        2.14      3.68 o 
  -9   2  18       21.13       15.71      4.17 o 
  -8   2  18        1.53       -3.98      3.98 o 
  -7   2  18       10.10        9.13      3.08 o 
  -6   2  18        6.04        7.47      3.25 o 
  -5   2  18       16.78       21.00      3.69 o 
  -4   2  18       74.05       81.84     10.15 o 
  -3   2  18        8.01        3.54      3.02 o 
  -2   2  18        1.37        3.42      3.92 o 
  -1   2  18       14.49       13.73      3.02 o 
   0   2  18        8.68        6.76      2.38 o 
   1   2  18        1.74       -2.10      2.10 o 
   2   2  18        0.29       -0.12      2.40 o 
   3   2  18       20.35       13.29      2.99 o 
   4   2  18        8.52       12.15      6.42 o 
  -9   3  18        6.80       12.55      4.14 o 
  -8   3  18        6.77        6.82      3.80 o 
  -7   3  18       71.26       71.22      6.25 o 
  -6   3  18       14.29        8.40      3.32 o 
  -5   3  18       18.08       32.22      4.53 o 
  -4   3  18        0.18        4.63      2.86 o 
  -3   3  18        9.28        9.86      3.08 o 
  -2   3  18        1.57        0.14      2.40 o 
  -1   3  18        0.64        3.86      2.90 o 
   0   3  18       19.62       25.05      3.63 o 
   1   3  18        6.94        4.46      2.75 o 
   2   3  18        0.16        3.58      4.20 o 
   3   3  18       32.70       40.81      6.77 o 
   4   3  18        0.22        0.12      6.41 o 
  -8   4  18        9.18       14.99      4.17 o 
  -7   4  18        1.49       -2.19      2.87 o 
  -6   4  18        0.84        4.33      3.84 o 
  -5   4  18       10.57       17.34      5.45 o 
  -4   4  18        7.69       13.09      3.65 o 
  -3   4  18        2.00        7.03      2.88 o 
  -2   4  18        2.69       -1.06      2.92 o 
  -1   4  18       12.33       11.13      3.35 o 
   0   4  18        5.62        4.46      2.90 o 
   1   4  18        0.64       -0.58      2.53 o 
   2   4  18        0.20        0.32      4.65 o 
   3   4  18        0.81       -4.83     11.26 o 
  -7   5  18        0.11        1.05      3.61 o 
  -6   5  18        0.12       -3.13      3.13 o 
  -5   5  18        1.29        3.30      3.08 o 
  -4   5  18        6.92        4.19      3.03 o 
  -3   5  18        6.21        9.02      3.06 o 
  -2   5  18        5.90        4.66      3.40 o 
  -1   5  18        9.02       13.17      3.59 o 
   0   5  18       32.01       33.91      4.44 o 
   1   5  18       20.80       25.09      3.92 o 
  -4   6  18       17.39       25.60      4.47 o 
  -3   6  18        0.40        2.99      3.55 o 
  -2   6  18        0.95        0.06      3.56 o 
  -1   6  18        0.36        2.20      3.37 o 
  -9   0  19        0.32        2.72      5.25 o 
  -7   0  19      126.19       94.23      9.82 o 
  -5   0  19        4.00       -0.32      3.61 o 
  -3   0  19       21.21       19.65      4.94 o 
  -1   0  19        0.03        0.88      3.32 o 
   1   0  19        7.04       13.71      5.13 o 
   3   0  19       53.49       72.00      8.81 o 
  -9   1  19        0.27        3.90      3.62 o 
  -8   1  19        1.10        3.75      3.33 o 
  -7   1  19        4.73        6.04      3.30 o 
  -6   1  19       51.41       47.15      5.05 o 
  -5   1  19        1.77       -1.05      2.54 o 
  -4   1  19        0.73       -0.08      2.65 o 
  -3   1  19       26.40       34.43      5.44 o 
  -2   1  19       80.84       59.71      5.15 o 
  -1   1  19        0.52       -2.23      2.34 o 
   0   1  19       11.99       15.29      3.27 o 
   1   1  19        2.22        3.71      2.75 o 
   2   1  19        5.66       13.87      3.75 o 
   3   1  19        7.72       15.93      4.03 o 
  -9   2  19        0.47       -4.19      4.19 o 
  -8   2  19       29.99       35.57      5.24 o 
  -7   2  19        0.71        3.72      3.01 o 
  -6   2  19       12.37       11.09      3.69 o 
  -5   2  19       21.63       39.06      6.49 o 
  -4   2  19        1.60        3.83      2.69 o 
  -3   2  19       41.69       48.72      4.64 o 
  -2   2  19        4.64        0.06      2.60 o 
  -1   2  19       37.15       41.45      6.11 o 
   0   2  19        6.51       10.35      3.04 o 
   1   2  19        0.08        4.03      2.54 o 
   2   2  19       15.61       20.87      3.30 o 
   3   2  19        6.46       14.02      3.36 o 
  -8   3  19       60.67       68.94      6.65 o 
  -7   3  19        6.42       15.20      3.89 o 
  -6   3  19        1.61        2.93      2.99 o 
  -5   3  19        3.27       12.64      4.80 o 
  -4   3  19       56.18       56.39      5.40 o 
  -3   3  19       15.70       17.07      4.73 o 
  -2   3  19       18.88       27.53      6.89 o 
  -1   3  19       15.09       21.67      3.83 o 
   0   3  19        0.47        1.93      2.78 o 
   1   3  19       29.20       30.36      3.80 o 
   2   3  19       13.39       15.70      4.24 o 
  -7   4  19        2.28       -0.25      5.25 o 
  -6   4  19        6.12        8.66      3.87 o 
  -5   4  19       23.23       21.36      8.42 o 
  -4   4  19       48.47       49.48      7.00 o 
  -3   4  19       42.49       41.48      5.33 o 
  -2   4  19        4.31        3.71      3.40 o 
  -1   4  19       18.26       19.10      3.96 o 
   0   4  19        1.25        0.76      2.81 o 
   1   4  19        1.36        5.78      2.71 o 
  -5   5  19        1.51        3.46      3.13 o 
  -4   5  19       27.01       44.26      4.95 o 
  -3   5  19        4.10        4.96      4.56 o 
  -2   5  19       12.43       19.28      6.25 o 
  -1   5  19        2.37        0.16      3.03 o 
  -8   0  20        2.07        7.73      5.53 o 
  -6   0  20        5.59       11.75      5.13 o 
  -4   0  20       16.23       23.50      5.26 o 
  -2   0  20        1.05        2.33      5.21 o 
   0   0  20        5.71        0.66      4.29 o 
   2   0  20       26.26       35.79      7.09 o 
  -8   1  20        0.57        1.51      3.41 o 
  -7   1  20        5.03        1.67      3.07 o 
  -6   1  20       17.45       26.58      4.26 o 
  -5   1  20       31.32       35.64      4.56 o 
  -4   1  20       17.76       21.38      4.07 o 
  -3   1  20        2.64        4.51      2.89 o 
  -2   1  20        1.06        1.97      2.96 o 
  -1   1  20        7.24        9.00      3.37 o 
   0   1  20        0.28        4.05      2.85 o 
   1   1  20        4.12        5.53      3.27 o 
   2   1  20        0.08        0.22      4.25 o 
  -7   2  20        0.10        4.68      3.31 o 
  -6   2  20        4.56        9.20      3.42 o 
  -5   2  20       10.55       13.38      3.42 o 
  -4   2  20        2.51        4.36      3.66 o 
  -3   2  20        0.25        3.84      2.76 o 
  -2   2  20       16.97       18.43      5.00 o 
  -1   2  20        3.57        3.23      2.83 o 
   0   2  20        1.51       -0.21      2.77 o 
   1   2  20       40.39       48.27      4.53 o 
  -6   3  20        0.34        4.04      3.30 o 
  -5   3  20        0.09       -0.76      2.89 o 
  -4   3  20        1.37        0.36      2.83 o 
  -3   3  20        0.00        1.98      3.65 o 
  -2   3  20       20.92       31.95      5.82 o 
  -1   3  20        3.78        1.67      2.98 o 
   0   3  20        6.73        4.78      3.00 o 
  -4   4  20        2.86       11.21      4.09 o 
  -3   4  20       22.32       22.51      4.56 o 
  -2   4  20        0.30       -0.11      2.98 o 
  -5   0  21        0.31       -0.54      3.88 o 
  -3   0  21        2.61        3.45      4.06 o 
  -6   1  21       12.72       13.73      3.72 o 
  -5   1  21       12.56       12.85      3.44 o 
  -4   1  21        0.02        3.51      2.83 o 
  -3   1  21        0.03        2.03      3.18 o 
  -2   1  21       16.24       18.10      3.81 o 
  -1   1  21        1.99        7.76      3.19 o 
  -5   2  21       12.74       13.33      3.80 o 
  -4   2  21        2.95        2.40      3.09 o 
  -3   2  21       18.14       16.41      4.19 o 
  -2   2  21        0.01        2.94      3.14 o 
                                                 
